# Supplementary material for: Construction of an original anoikis-related prognostic model closely related to immune infiltration in gastric cancer
Source: Front Genet. 2023 Jan 4;13:1087201. doi: 10.3389/fgene.2022.1087201 (PMC9845267; doi:10.3389/fgene.2022.1087201)
Supplement: Supplementary file 1 [file DataSheet1.ZIP]

Archive with 4 entries (4 files):
- Table S2_diffsig_data.xlsx
- Table S3_GSEA_kegg.xls
- Table S4_GSEA_hall.xls
- Table S1_anoikis_related_genes.xlsx
