# Supplementary material for: Construction of an original anoikis-related prognostic model closely related to immune infiltration in gastric cancer
Source: Front Genet. 2023 Jan 4;13:1087201. doi: 10.3389/fgene.2022.1087201 (PMC9845267; doi:10.3389/fgene.2022.1087201)
Supplement: Supplementary file 1 [file DataSheet1.ZIP › Table S2_diffsig_data.xlsx]

## Sheet: Table S2_diffsig
significantly different expressed genes
id	logFC	AveExpr	t	P.Value	adj.P.Val	B
MTHFD1L	-1.75633	7.05351	-16.802	1.64006e-48	2.47993e-44	99.4726
NFE2L3	-2.26522	8.12098	-15.4388	1.15354e-42	8.72137e-39	86.1701
ECT2	-2.36832	8.58874	-14.7585	8.59741e-40	3.29253e-36	79.6355
RUNX1	-1.70065	7.38827	-14.7571	8.70981e-40	3.29253e-36	79.6226
UTP18	-1.26335	7.09145	-14.3656	3.76858e-38	1.13969e-34	75.9006
ZWILCH	-1.47563	7.28968	-14.2922	7.60368e-38	1.91626e-34	75.2071
TPX2	-2.48564	7.82746	-14.2148	1.59355e-37	3.44229e-34	74.4762
SOX9	-2.391	9.21172	-14.1721	2.39555e-37	4.52789e-34	74.0735
CEP55	-2.22994	7.65942	-14.1569	2.76955e-37	4.65316e-34	73.9301
DKC1	-1.34059	8.5454	-14.0864	5.42005e-37	8.19566e-34	73.2669
CLSPN	-1.56234	4.75665	-14.0592	7.02107e-37	9.02991e-34	73.0112
STIL	-1.99876	7.0904	-14.0571	7.16612e-37	9.02991e-34	72.991
IQGAP3	-1.95413	6.11616	-14.0222	9.98533e-37	1.16145e-33	72.6633
DTL	-1.93806	6.1093	-14.0072	1.15131e-36	1.2435e-33	72.5226
ADPGK	-1.11587	7.30475	-13.9079	2.95471e-36	2.97855e-33	71.5916
KIF18B	-1.85591	5.20849	-13.8825	3.75736e-36	3.55094e-33	71.3542
MKI67	-2.12662	6.64821	-13.8492	5.15069e-36	4.58139e-33	71.0426
ARHGAP11A	-1.61474	5.8125	-13.7347	1.52031e-35	1.27531e-32	69.9735
RCC2	-1.42492	9.91237	-13.7274	1.6278e-35	1.27531e-32	69.906
MARCKSL1	-1.7671	10.857	-13.7237	1.68681e-35	1.27531e-32	69.8708
KIF23	-1.9841	6.18978	-13.6397	3.72091e-35	2.67923e-32	69.0894
E2F3	-1.36988	7.51847	-13.6166	4.62282e-35	3.17735e-32	68.875
POLR1B	-1.15311	5.93557	-13.6081	5.00732e-35	3.23012e-32	68.7961
TEAD4	-1.57615	7.38458	-13.6056	5.12684e-35	3.23012e-32	68.7728
BUB1	-2.18671	6.91402	-13.5972	5.55201e-35	3.35808e-32	68.6941
ANLN	-2.1632	7.08791	-13.583	6.34438e-35	3.68974e-32	68.5624
KIF14	-1.90073	5.82946	-13.5327	1.01741e-34	5.53212e-32	68.0959
KIF11	-1.89556	7.01966	-13.532	1.0244e-34	5.53212e-32	68.0891
KIF20A	-2.0959	6.91957	-13.5172	1.17669e-34	6.1354e-32	67.9522
DBF4	-1.32189	5.31005	-13.4226	2.85561e-34	1.39417e-31	67.0766
PNO1	-1.14716	7.09843	-13.4225	2.85823e-34	1.39417e-31	67.0757
CENPL	-1.32097	5.66427	-13.3835	4.11446e-34	1.94421e-31	66.7159
CENPF	-2.29633	7.05213	-13.3598	5.13717e-34	2.35391e-31	66.4966
MTHFD2	-1.55964	7.44416	-13.321	7.37844e-34	3.1877e-31	66.139
RIPK2	-1.45177	7.81785	-13.3097	8.19796e-34	3.44337e-31	66.035
MELK	-2.19556	7.54084	-13.2973	9.20594e-34	3.76224e-31	65.9205
RAD51AP1	-1.95891	7.01502	-13.2934	9.54194e-34	3.79694e-31	65.8851
CENPO	-1.26227	5.06657	-13.2873	1.01061e-33	3.86826e-31	65.8283
OSBPL3	-1.48814	6.87556	-13.2859	1.02328e-33	3.86826e-31	65.816
HJURP	-2.09765	6.4865	-13.2771	1.11109e-33	4.09774e-31	65.7347
PIGW	-1.37757	5.78501	-13.2442	1.50903e-33	5.43288e-31	65.4324
EXO1	-1.98829	6.19809	-13.2412	1.55165e-33	5.45638e-31	65.4049
NUF2	-2.02052	5.76121	-13.2282	1.75229e-33	6.02189e-31	65.2848
HELLS	-1.77612	5.68291	-13.1834	2.65714e-33	8.92857e-31	64.8736
SLC38A7	-1.09918	5.85112	-13.1613	3.26269e-33	1.0725e-30	64.6709
NEK2	-2.28331	7.27495	-13.1526	3.53778e-33	1.13819e-30	64.5909
SLC12A8	-1.5158	6.20359	-13.1487	3.66573e-33	1.15478e-30	64.5559
PUS1	-1.22212	7.61806	-13.1342	4.19578e-33	1.29478e-30	64.4225
TIMELESS	-1.60018	7.2986	-13.1038	5.56058e-33	1.68163e-30	64.1444
CBFB	-1.31326	7.76154	-13.0837	6.70231e-33	1.98717e-30	63.96
ATAD2	-1.90335	7.10394	-13.074	7.3348e-33	2.13287e-30	63.8709
PRIM2	-1.18791	5.01867	-13.0382	1.02096e-32	2.91283e-30	63.5443
INHBA	-2.25242	5.27451	-13.0018	1.43049e-32	4.00564e-30	63.2113
TROAP	-2.03842	6.32009	-12.9915	1.57348e-32	4.32592e-30	63.1172
BUB1B	-1.8772	5.86821	-12.9822	1.71455e-32	4.6296e-30	63.0324
BID	-1.33033	7.01404	-12.9775	1.78936e-32	4.74682e-30	62.9902
TGIF1	-1.32716	8.05309	-12.9731	1.86409e-32	4.85981e-30	62.9498
ASPM	-2.1001	6.93109	-12.9538	2.22707e-32	5.70772e-30	62.7742
ENC1	-2.00136	8.41641	-12.9388	2.55849e-32	6.44783e-30	62.6372
GNL2	-1.02153	8.3712	-12.9106	3.31905e-32	8.22744e-30	62.3802
UBE2T	-1.93863	7.43217	-12.905	3.49297e-32	8.51891e-30	62.3297
KIF18A	-1.81563	5.57453	-12.8958	3.80379e-32	9.1297e-30	62.2456
NDC80	-1.80385	6.38889	-12.8938	3.87479e-32	9.1548e-30	62.2273
WDR43	-1.24726	7.05429	-12.8638	5.10732e-32	1.18812e-29	61.9546
CBX3	-1.21656	8.8367	-12.8487	5.86643e-32	1.34403e-29	61.8178
PRR11	-1.61638	5.95118	-12.8418	6.25367e-32	1.39374e-29	61.7546
ESM1	-2.40869	5.56799	-12.8415	6.26775e-32	1.39374e-29	61.7524
CHEK1	-1.6992	6.46034	-12.8391	6.40913e-32	1.40453e-29	61.7304
FAM91A1	-1.39904	6.91002	-12.8371	6.52508e-32	1.40951e-29	61.7127
CKAP2L	-1.82131	6.08342	-12.833	6.77933e-32	1.44381e-29	61.6749
RAD51	-1.66495	6.35592	-12.8299	6.97538e-32	1.46493e-29	61.6468
TRAF2	-1.31274	6.5325	-12.8142	8.05335e-32	1.66815e-29	61.5049
ZNF267	-1.02421	4.96521	-12.8013	9.07267e-32	1.85389e-29	61.3872
TRIP13	-2.10442	7.10534	-12.7906	1.00023e-31	2.01659e-29	61.2909
DPH2	-1.05332	7.84356	-12.7865	1.03863e-31	2.06647e-29	61.2537
CTHRC1	-2.87779	8.69989	-12.7626	1.29406e-31	2.50866e-29	61.0366
MYBL2	-2.1788	6.62852	-12.7496	1.45788e-31	2.79045e-29	60.9189
TRIM59	-1.05679	4.34358	-12.7192	1.92652e-31	3.64137e-29	60.6437
ZWINT	-1.90909	7.52052	-12.6959	2.384e-31	4.45043e-29	60.4333
MYOC	3.05564	4.13884	12.6907	2.49886e-31	4.60796e-29	60.3869
CDCA8	-1.92411	7.40182	-12.6878	2.56598e-31	4.67473e-29	60.3607
ATIC	-1.05392	9.25656	-12.6835	2.67044e-31	4.80711e-29	60.3213
CDCA5	-2.04111	7.66891	-12.6745	2.89821e-31	5.0958e-29	60.2405
PRPF40A	-1.00035	7.81241	-12.6708	2.99823e-31	5.21106e-29	60.207
KIF4A	-1.90892	5.9757	-12.6689	3.05264e-31	5.24534e-29	60.1892
KPNA2	-1.80404	7.4297	-12.6656	3.14565e-31	5.34443e-29	60.1596
EFTUD2	-1.01805	8.16393	-12.6294	4.37859e-31	7.30794e-29	59.8331
MAL	3.72474	5.32482	12.6289	4.39801e-31	7.30794e-29	59.8287
HMMR	-2.05714	6.81115	-12.6253	4.54491e-31	7.46996e-29	59.7963
RFWD3	-1.28586	7.40509	-12.5951	5.98494e-31	9.72862e-29	59.5245
KIF2C	-1.88197	6.79773	-12.5928	6.11169e-31	9.72862e-29	59.5039
UBE2C	-2.59142	9.48817	-12.5928	6.11215e-31	9.72862e-29	59.5038
CENPK	-1.62748	5.8112	-12.5895	6.30307e-31	9.92799e-29	59.4734
GTSE1	-1.78718	5.98024	-12.5694	7.56589e-31	1.17942e-28	59.2931
CASP2	-1.14205	8.31373	-12.5497	9.05781e-31	1.39758e-28	59.1154
UHRF1	-1.95231	7.26703	-12.5436	9.57041e-31	1.46176e-28	59.0611
NAT10	-1.17773	8.29284	-12.5385	1.00253e-30	1.51593e-28	59.0153
DDX21	-1.46399	8.40021	-12.5196	1.19056e-30	1.78243e-28	58.8455
EML4	-1.23017	8.48311	-12.5162	1.22898e-30	1.82191e-28	58.8142
DCBLD1	-1.41967	6.58074	-12.5082	1.32118e-30	1.92092e-28	58.7428
FOXM1	-2.07824	7.00597	-12.4806	1.6975e-30	2.44455e-28	58.4953
ZNF281	-1.05227	7.22194	-12.4538	2.16577e-30	3.08949e-28	58.2548
PPAT	-1.37894	6.39329	-12.4519	2.20303e-30	3.11328e-28	58.238
LSG1	-1.13387	6.95819	-12.4238	2.84349e-30	3.96863e-28	57.9861
RFC3	-1.71106	7.02393	-12.4231	2.86079e-30	3.96863e-28	57.9801
G3BP1	-1.27044	7.62947	-12.421	2.91739e-30	4.01035e-28	57.9607
KNTC1	-1.49147	6.75578	-12.4106	3.20529e-30	4.36642e-28	57.8678
PGM2L1	-1.51377	6.12294	-12.4061	3.33675e-30	4.49393e-28	57.8282
GTPBP4	-1.2242	8.40497	-12.4054	3.35834e-30	4.49393e-28	57.8218
FANCI	-1.73482	5.80339	-12.4022	3.45735e-30	4.58584e-28	57.7931
PSMD14	-1.1721	7.94314	-12.3719	4.55187e-30	5.98511e-28	57.5216
DSCC1	-1.60341	5.91137	-12.3661	4.7959e-30	6.19819e-28	57.4701
TMPO	-1.48819	7.07037	-12.3602	5.05606e-30	6.47904e-28	57.4179
E2F1	-1.66266	5.78542	-12.3563	5.24163e-30	6.6604e-28	57.3823
SCNN1B	2.27954	4.00277	12.3326	6.49306e-30	8.1818e-28	57.171
PNPT1	-1.26924	9.40642	-12.2651	1.19399e-29	1.4921e-27	56.5697
LRRC8D	-1.0045	6.49108	-12.2442	1.44158e-29	1.78673e-27	56.3837
DDX31	-1.08306	6.07472	-12.2395	1.50409e-29	1.84905e-27	56.3418
C1orf112	-1.35742	5.69465	-12.23	1.63796e-29	1.99738e-27	56.2576
DNMT1	-1.2349	8.32331	-12.2269	1.68425e-29	2.0374e-27	56.2301
RFC4	-1.52994	7.20519	-12.2226	1.75155e-29	2.102e-27	56.1914
DEPDC1B	-2.04063	6.32359	-12.2136	1.89804e-29	2.25986e-27	56.1122
CDCA2	-1.88388	5.85225	-12.2099	1.96264e-29	2.31852e-27	56.0791
CST1	-4.70948	8.29344	-12.2046	2.05877e-29	2.41323e-27	56.0319
ALG3	-1.15136	8.44704	-12.1878	2.3956e-29	2.77397e-27	55.8824
TNFRSF10B	-1.49664	8.14687	-12.1874	2.40322e-29	2.77397e-27	55.8792
TSN	-1.18412	6.66746	-12.176	2.66275e-29	3.05026e-27	55.778
EZH2	-1.5217	5.75428	-12.141	3.64511e-29	4.11326e-27	55.4681
CCNB2	-1.90028	8.04618	-12.135	3.84859e-29	4.3107e-27	55.4144
SPAG5	-1.70374	5.99908	-12.1298	4.03135e-29	4.48221e-27	55.3686
CCNB1	-1.91195	7.27952	-12.128	4.09724e-29	4.52222e-27	55.3526
KIF15	-1.83181	6.08234	-12.1237	4.25953e-29	4.63369e-27	55.3143
SOX4	-1.84326	8.36613	-12.1114	4.75651e-29	5.11443e-27	55.2054
INTS7	-1.18954	6.32213	-12.1093	4.84609e-29	5.1604e-27	55.187
ASF1B	-1.88082	7.12292	-12.1047	5.04841e-29	5.33825e-27	55.1466
GINS1	-1.51072	4.91794	-12.1017	5.18863e-29	5.44842e-27	55.1196
SPC25	-1.73077	6.17713	-12.0983	5.34512e-29	5.57404e-27	55.0902
CCT6A	-1.25807	9.16849	-12.0882	5.8508e-29	6.02438e-27	55.001
NUDCD1	-1.24288	5.37836	-12.0881	5.85665e-29	6.02438e-27	55
PTRH2	-1.00223	7.54466	-12.0745	6.61514e-29	6.75862e-27	54.8798
WDR75	-1.13587	8.15752	-12.0649	7.21063e-29	7.31758e-27	54.7948
SERPINH1	-1.4857	8.84912	-12.0631	7.32923e-29	7.38836e-27	54.7787
UTP6	-1.08159	7.54742	-12.0592	7.58692e-29	7.59747e-27	54.7446
TPM3	-1.15901	8.31739	-12.0493	8.29132e-29	8.24823e-27	54.6569
ATAD5	-1.14978	4.55796	-12.0422	8.83244e-29	8.72911e-27	54.5945
NCAPH	-1.61973	5.20666	-12.0401	8.99827e-29	8.83525e-27	54.5762
SHCBP1	-1.37765	8.50265	-12.0329	9.59963e-29	9.36491e-27	54.5123
ADH7	2.30444	3.46505	12.026	1.02091e-28	9.89565e-27	54.4516
GPATCH4	-1.19415	7.54555	-12.006	1.22043e-28	1.17542e-26	54.2754
DHX37	-1.08965	7.23101	-11.9898	1.41023e-28	1.34963e-26	54.1328
DDX55	-1.01701	6.85297	-11.9891	1.41989e-28	1.35033e-26	54.126
CCNF	-1.642	6.76474	-11.9838	1.48875e-28	1.40696e-26	54.0793
PLK1	-1.68525	6.68603	-11.9796	1.54529e-28	1.45132e-26	54.0425
CDC7	-1.58103	5.92058	-11.9661	1.74233e-28	1.62628e-26	53.9241
TOP2A	-2.41762	8.89512	-11.9593	1.85218e-28	1.71821e-26	53.8637
ZNF367	-1.22369	5.17243	-11.9429	2.14247e-28	1.9399e-26	53.72
POLE2	-1.42584	6.12842	-11.9417	2.16561e-28	1.94918e-26	53.7094
DONSON	-1.20504	6.3461	-11.9344	2.31057e-28	2.06735e-26	53.6455
OTX1	-1.53544	4.6117	-11.9295	2.41455e-28	2.14767e-26	53.6021
RUVBL1	-1.20978	7.00165	-11.9253	2.50568e-28	2.21569e-26	53.5655
XPO1	-1.03958	8.28201	-11.9241	2.53445e-28	2.22811e-26	53.5542
PUS7	-1.44342	7.23638	-11.9193	2.64423e-28	2.31118e-26	53.5124
GDF15	-2.8236	8.67097	-11.9133	2.78819e-28	2.423e-26	53.4601
ABCE1	-1.14574	7.87317	-11.9031	3.05482e-28	2.60971e-26	53.3699
DNA2	-1.40845	5.26854	-11.8996	3.15158e-28	2.67725e-26	53.3392
NOL11	-1.00545	8.09002	-11.8974	3.21172e-28	2.7131e-26	53.3205
MCM10	-1.86106	5.99094	-11.8968	3.23102e-28	2.71424e-26	53.3146
PLK4	-1.63456	6.49704	-11.8954	3.27124e-28	2.73284e-26	53.3024
BMP8A	-1.40653	4.72365	-11.892	3.37077e-28	2.80052e-26	53.2728
LMNB1	-1.6396	6.80246	-11.8708	4.06891e-28	3.36207e-26	53.0871
LRFN4	-1.83459	6.6657	-11.8697	4.11088e-28	3.3783e-26	53.0769
FANCD2	-1.44316	5.90755	-11.8654	4.26782e-28	3.48831e-26	53.04
LIMK1	-1.08809	5.84957	-11.8615	4.42106e-28	3.59413e-26	53.0052
MCM4	-1.64027	8.25793	-11.8574	4.58354e-28	3.7063e-26	52.9695
ATP11A	-1.44621	5.71785	-11.8419	5.26113e-28	4.23157e-26	52.8335
FEN1	-1.38588	8.46866	-11.8372	5.48105e-28	4.38513e-26	52.7931
TARDBP	-1.03913	6.54445	-11.826	6.05311e-28	4.81732e-26	52.6951
XRCC2	-2.0242	6.66358	-11.8239	6.16727e-28	4.88247e-26	52.6767
HMGB3	-1.72539	7.05761	-11.8182	6.49055e-28	5.11165e-26	52.6263
CLEC3B	2.31778	5.37136	11.8171	6.55098e-28	5.13251e-26	52.6171
MASTL	-1.20256	5.93536	-11.8151	6.67205e-28	5.20042e-26	52.5991
BMP1	-1.37269	6.78055	-11.8053	7.27494e-28	5.64125e-26	52.5137
PKMYT1	-1.87158	6.02352	-11.8014	7.53196e-28	5.81075e-26	52.4794
RRM2	-1.9579	6.56123	-11.7999	7.63109e-28	5.85734e-26	52.4665
DSN1	-1.38575	6.86458	-11.7914	8.22898e-28	6.28436e-26	52.3921
CENPE	-1.71457	6.28222	-11.7905	8.29112e-28	6.3e-26	52.3847
HSPD1	-1.2833	10.5288	-11.7786	9.2168e-28	6.96836e-26	52.2802
NCAPG	-1.94217	6.77261	-11.7753	9.48836e-28	7.13798e-26	52.2516
UTP15	-1.01501	5.61573	-11.762	1.0676e-27	7.99165e-26	52.1352
SLC39A10	-1.546	6.22683	-11.7587	1.09885e-27	8.18509e-26	52.1067
AURKA	-2.02408	8.04525	-11.7557	1.12809e-27	8.36169e-26	52.0808
WDHD1	-1.30155	5.2979	-11.7483	1.20456e-27	8.84182e-26	52.0161
FANCF	-1.0919	5.75412	-11.7434	1.25745e-27	9.18546e-26	51.9737
MAD2L1	-2.05761	7.08547	-11.7218	1.52235e-27	1.10141e-25	51.7851
CKS2	-1.9131	9.84109	-11.7167	1.59227e-27	1.14651e-25	51.7408
PAICS	-1.26708	8.93207	-11.7142	1.62842e-27	1.16698e-25	51.7186
MEST	-1.87929	5.9576	-11.6927	1.96796e-27	1.40365e-25	51.5318
TTYH3	-1.73723	8.47565	-11.6864	2.08035e-27	1.47685e-25	51.477
CENPA	-1.90424	6.57168	-11.6829	2.14637e-27	1.50955e-25	51.4461
TREM2	-2.12606	5.65481	-11.6813	2.17552e-27	1.52296e-25	51.4328
RCC1	-1.28755	6.0393	-11.6771	2.2574e-27	1.573e-25	51.3964
SLC30A7	-1.07573	8.18034	-11.6595	2.63629e-27	1.82024e-25	51.2433
KIFC1	-1.96615	7.22243	-11.6545	2.75593e-27	1.88435e-25	51.1995
SDS	-1.9898	5.74398	-11.654	2.76651e-27	1.88435e-25	51.1957
FHOD1	-1.08623	6.52385	-11.6242	3.59707e-27	2.41739e-25	50.9367
METTL1	-1.08531	6.72916	-11.6202	3.72736e-27	2.49387e-25	50.9016
RRP12	-1.18169	6.685	-11.6175	3.8161e-27	2.54199e-25	50.8784
ARPC5	-1.00239	9.27536	-11.615	3.89905e-27	2.58585e-25	50.8572
TTK	-1.96343	6.79634	-11.6023	4.36235e-27	2.86796e-25	50.7464
CMTM6	-1.04337	8.58162	-11.5991	4.48594e-27	2.93645e-25	50.7188
COL1A1	-2.74181	11.4083	-11.5932	4.72193e-27	3.0776e-25	50.6683
CKAP5	-1.13751	8.89813	-11.5469	7.08807e-27	4.54147e-25	50.2675
TACC3	-1.65078	6.5477	-11.5451	7.20233e-27	4.59521e-25	50.2517
WDFY1	-1.05245	8.56123	-11.5423	7.38064e-27	4.68113e-25	50.2276
SRPK1	-1.124	8.0926	-11.542	7.39892e-27	4.68113e-25	50.2252
BYSL	-1.27861	7.37853	-11.5178	9.14501e-27	5.73783e-25	50.0161
CSE1L	-1.29644	9.64956	-11.5096	9.82765e-27	6.14065e-25	49.9451
SLC5A6	-1.46373	7.66492	-11.4993	1.07554e-26	6.69267e-25	49.8561
GEN1	-1.13705	4.85285	-11.4847	1.22161e-26	7.53178e-25	49.7305
CAD	-1.26363	6.86488	-11.4844	1.22533e-26	7.53178e-25	49.7275
BRCA2	-1.28149	4.65135	-11.4802	1.27119e-26	7.75069e-25	49.6913
PLA2G7	-2.25193	6.88804	-11.4625	1.4833e-26	9.00761e-25	49.539
BGN	-2.22335	11.4954	-11.4585	1.53611e-26	9.25399e-25	49.5045
DPT	2.65187	4.92177	11.4537	1.60232e-26	9.61453e-25	49.4629
TOPBP1	-1.39825	7.27804	-11.4482	1.68028e-26	1.00425e-24	49.416
CKAP2	-1.60891	7.01713	-11.4461	1.71225e-26	1.01933e-24	49.3974
DHX34	-1.14145	6.39701	-11.4408	1.79251e-26	1.06293e-24	49.3522
ACTL6A	-1.08014	8.58685	-11.4383	1.83312e-26	1.08276e-24	49.3302
RECQL4	-1.8974	6.13002	-11.4374	1.84626e-26	1.08628e-24	49.3231
PLOD3	-1.39328	9.00908	-11.4339	1.90411e-26	1.11597e-24	49.2927
ATP2A2	-1.08093	8.897	-11.4308	1.95591e-26	1.14191e-24	49.2662
HSP90AA1	-1.07491	12.054	-11.4283	1.99986e-26	1.16307e-24	49.2443
MTBP	-1.25214	4.84612	-11.4193	2.16221e-26	1.24789e-24	49.1673
PSMD12	-1.13376	9.40239	-11.4123	2.29839e-26	1.32145e-24	49.107
ATP13A3	-1.03637	5.6702	-11.4097	2.35046e-26	1.34626e-24	49.0849
NUDT5	-1.16386	8.01552	-11.3865	2.87816e-26	1.63611e-24	48.8851
NKRF	-1.01787	6.39526	-11.383	2.96568e-26	1.67955e-24	48.8556
DTX3L	-1.28995	7.00075	-11.374	3.20683e-26	1.80262e-24	48.7785
RBL1	-1.19544	5.53989	-11.3732	3.23068e-26	1.8093e-24	48.7712
NCBP2	-1.09814	7.96989	-11.3413	4.26121e-26	2.37763e-24	48.4981
HSP90AB1	-1.10222	11.8749	-11.3336	4.55699e-26	2.51482e-24	48.4319
ILF2	-1.0047	10.0763	-11.3305	4.68125e-26	2.57401e-24	48.4054
FIGNL1	-1.20257	5.9794	-11.3228	5.00398e-26	2.74149e-24	48.3396
LACTB	-1.05595	7.21102	-11.3109	5.54932e-26	3.02929e-24	48.2376
STK3	-1.08465	7.08154	-11.2952	6.35851e-26	3.44613e-24	48.1033
AURKB	-1.97804	7.29866	-11.2865	6.85681e-26	3.70292e-24	48.0289
NOL6	-1.19412	8.21383	-11.2849	6.95513e-26	3.73233e-24	48.0149
PCNA	-1.53028	9.97206	-11.2848	6.96064e-26	3.73233e-24	48.0141
WDR62	-1.38195	4.77888	-11.277	7.44313e-26	3.96294e-24	47.948
ODF2	-1.01482	6.91439	-11.2751	7.5707e-26	4.00268e-24	47.9312
NUP107	-1.24947	7.29998	-11.2712	7.82907e-26	4.12486e-24	47.8981
PBK	-2.13965	7.08364	-11.266	8.19099e-26	4.30055e-24	47.8535
BIRC5	-1.98703	7.10066	-11.2583	8.7557e-26	4.58114e-24	47.7878
UTP20	-1.04176	5.3152	-11.2404	1.02218e-25	5.32979e-24	47.6351
TRMT6	-1.20173	5.95992	-11.2383	1.04108e-25	5.40965e-24	47.617
CENPI	-1.16854	4.6204	-11.2355	1.06594e-25	5.51988e-24	47.5938
TIMM8A	-1.0909	5.65532	-11.2337	1.08288e-25	5.58847e-24	47.5782
C1QTNF6	-1.56193	5.5208	-11.2322	1.09716e-25	5.6429e-24	47.5653
TOMM34	-1.35548	8.91469	-11.2275	1.1421e-25	5.85414e-24	47.5257
CDK2	-1.04394	7.4341	-11.2128	1.29672e-25	6.61976e-24	47.4005
TFB2M	-1.13639	7.86192	-11.2093	1.33682e-25	6.78323e-24	47.3704
LIG1	-1.28028	6.28194	-11.2013	1.4321e-25	7.23195e-24	47.3025
E2F7	-1.64036	5.28308	-11.2009	1.43751e-25	7.23195e-24	47.2988
RIF1	-1.10477	6.56997	-11.2007	1.4396e-25	7.23195e-24	47.2974
MCM3	-1.18535	9.81867	-11.1997	1.45257e-25	7.27297e-24	47.2885
MSH2	-1.2477	5.43368	-11.1937	1.52951e-25	7.60782e-24	47.2376
QSOX2	-1.24659	6.6227	-11.1903	1.57518e-25	7.80926e-24	47.2086
DEPDC1	-1.7131	5.67863	-11.1896	1.58473e-25	7.83094e-24	47.2027
ZNF146	-1.10738	8.50793	-11.1782	1.74814e-25	8.58235e-24	47.1059
JRKL	-1.03588	5.55506	-11.1754	1.7916e-25	8.76725e-24	47.0816
FANCA	-1.23537	4.71642	-11.1573	2.09336e-25	1.0178e-23	46.9281
ZNF485	-1.04675	5.20989	-11.1497	2.23573e-25	1.08354e-23	46.8633
DHX9	-1.04582	7.75221	-11.1404	2.42061e-25	1.1694e-23	46.7849
POP1	-1.16874	5.46347	-11.1337	2.56463e-25	1.23502e-23	46.7279
ALG8	-1.06753	7.43326	-11.1324	2.59455e-25	1.24153e-23	46.7165
NUP37	-1.01587	7.92703	-11.1292	2.66577e-25	1.27158e-23	46.6898
CCNA2	-1.86759	7.59075	-11.1212	2.8565e-25	1.35827e-23	46.6216
NUP160	-1.04309	7.52368	-11.119	2.91107e-25	1.37988e-23	46.603
BLM	-1.49809	5.41748	-11.1104	3.13522e-25	1.47687e-23	46.5298
UBAP2	-1.04711	6.50883	-11.1041	3.30749e-25	1.55319e-23	46.4771
NCAPG2	-1.48659	6.10865	-11.0995	3.44329e-25	1.60697e-23	46.4374
TAF1A	-1.0781	5.32331	-11.0894	3.75504e-25	1.74172e-23	46.3519
CLDN1	-2.77502	8.5132	-11.0872	3.82417e-25	1.76836e-23	46.3339
GART	-1.07031	8.04442	-11.0855	3.88041e-25	1.78889e-23	46.3195
UCK2	-1.12891	7.04311	-11.0838	3.93761e-25	1.80974e-23	46.3051
HEATR1	-1.27029	7.45349	-11.0752	4.24071e-25	1.94314e-23	46.232
YTHDF1	-1.00709	8.83171	-11.071	4.3955e-25	2.00799e-23	46.1966
TIPIN	-1.17827	5.60209	-11.0697	4.44685e-25	2.02533e-23	46.1852
SF3B3	-1.1223	8.15155	-11.065	4.62698e-25	2.09475e-23	46.146
EME1	-1.30219	4.55191	-11.0621	4.74291e-25	2.13445e-23	46.1216
GINS4	-1.30611	5.07636	-11.0608	4.79609e-25	2.15198e-23	46.1106
AQP4	1.11562	3.27113	11.0465	5.42162e-25	2.4183e-23	45.9897
ZNF195	-1.21909	6.35307	-11.0401	5.72799e-25	2.54744e-23	45.9355
CDC20	-2.07322	8.86146	-11.0291	6.29473e-25	2.79128e-23	45.8425
TTF2	-1.16897	6.64746	-11.0243	6.55872e-25	2.89984e-23	45.802
CLN6	-1.0304	5.78965	-11.021	6.74873e-25	2.97515e-23	45.7738
HNRNPU	-1.45126	8.06227	-11.0194	6.84214e-25	3.00756e-23	45.7603
ERCC6L	-1.39835	4.9406	-11.0135	7.19318e-25	3.1527e-23	45.7109
SNX10	-1.64623	5.84404	-11.0125	7.25778e-25	3.17182e-23	45.7021
XPOT	-1.24632	6.66563	-11.0048	7.75262e-25	3.3686e-23	45.6371
MCM6	-1.10946	8.80737	-10.9974	8.25444e-25	3.57637e-23	45.5752
CHEK2	-1.2597	5.86007	-10.9954	8.39966e-25	3.62889e-23	45.558
PPIL1	-1.08144	7.98292	-10.9924	8.61482e-25	3.71125e-23	45.5331
PTPN2	-1.01404	6.34043	-10.9878	8.96034e-25	3.84913e-23	45.4943
XPO5	-1.38287	6.93934	-10.9743	1.00578e-24	4.29615e-23	45.3804
TMEM33	-1.08615	7.08174	-10.9734	1.01385e-24	4.31844e-23	45.3725
ZDHHC9	-1.19245	9.07933	-10.9672	1.06819e-24	4.51739e-23	45.321
APOC1	-2.61659	8.24977	-10.9671	1.06952e-24	4.51739e-23	45.3198
VAV2	-1.27385	6.47517	-10.9563	1.17275e-24	4.92586e-23	45.229
YDJC	-1.27214	7.1688	-10.952	1.21638e-24	5.0669e-23	45.193
LMNB2	-1.33697	8.70345	-10.945	1.29152e-24	5.35043e-23	45.1339
NUFIP2	-1.02404	7.31702	-10.9369	1.38357e-24	5.70053e-23	45.066
SASS6	-1.18518	5.61417	-10.9363	1.39118e-24	5.7163e-23	45.0606
NOLC1	-1.21705	7.91005	-10.9351	1.40489e-24	5.75701e-23	45.0509
CHAF1A	-1.13799	5.84743	-10.9191	1.60999e-24	6.54427e-23	44.9165
ILDR1	-1.83575	6.3162	-10.8999	1.89666e-24	7.6683e-23	44.755
SLC20A1	-1.13621	8.1631	-10.8973	1.93814e-24	7.79432e-23	44.7337
TDP1	-1.61193	6.92393	-10.892	2.02881e-24	8.1373e-23	44.6886
CHTF18	-1.50365	5.9845	-10.8906	2.0517e-24	8.20732e-23	44.6775
PIK3AP1	-1.74542	6.55886	-10.8641	2.57111e-24	1.02041e-22	44.455
PARP14	-1.40389	7.7337	-10.8533	2.81836e-24	1.11562e-22	44.3645
ADAMTS12	-1.72268	4.6966	-10.8477	2.95407e-24	1.16324e-22	44.3182
CDC25C	-1.48388	5.54407	-10.8464	2.98736e-24	1.1733e-22	44.3071
XRN2	-1.10543	8.25417	-10.8457	3.00518e-24	1.17724e-22	44.3012
F2R	-1.37802	10.6253	-10.8409	3.1292e-24	1.22265e-22	44.2614
PIGU	-1.2411	7.94395	-10.8219	3.67774e-24	1.41865e-22	44.1021
POLQ	-1.67627	6.00529	-10.8133	3.95617e-24	1.51831e-22	44.0302
NSUN2	-1.01312	8.5942	-10.8107	4.04303e-24	1.54771e-22	44.0088
MRTO4	-1.07875	7.53838	-10.8099	4.06953e-24	1.55392e-22	44.0023
MMP11	-3.09586	7.77767	-10.8093	4.0924e-24	1.55872e-22	43.9968
SNRPD1	-1.2731	6.89437	-10.8028	4.32199e-24	1.64203e-22	43.943
NASP	-1.07901	6.94691	-10.7811	5.19627e-24	1.95455e-22	43.7614
WDR4	-1.08859	7.35274	-10.7741	5.51032e-24	2.05732e-22	43.7036
YRDC	-1.29826	8.31393	-10.773	5.56443e-24	2.07241e-22	43.6939
FAM111A	-1.23991	7.79176	-10.7507	6.71993e-24	2.4844e-22	43.5079
CDKN3	-1.70216	7.14994	-10.7479	6.87721e-24	2.53635e-22	43.4851
GNL3	-1.19404	8.40883	-10.7442	7.09445e-24	2.60377e-22	43.4545
LIF	-1.71286	5.57588	-10.7183	8.82848e-24	3.21084e-22	43.2389
LIN9	-1.14677	5.96048	-10.7182	8.83348e-24	3.21084e-22	43.2384
FBXO5	-1.22632	6.4321	-10.7107	9.4101e-24	3.41223e-22	43.176
RRP9	-1.10071	6.51452	-10.706	9.79316e-24	3.54264e-22	43.1367
CENPN	-1.37999	6.49269	-10.6936	1.0871e-23	3.91382e-22	43.0338
DARS2	-1.32452	6.91743	-10.6919	1.10302e-23	3.96171e-22	43.0195
PAWR	-1.09575	6.74654	-10.682	1.19914e-23	4.28656e-22	42.9371
ANP32E	-1.09765	6.29587	-10.6671	1.3588e-23	4.83269e-22	42.8139
PPM1H	-1.65602	6.51747	-10.665	1.38351e-23	4.89931e-22	42.7961
CKS1B	-1.46804	8.50844	-10.6604	1.43817e-23	5.04559e-22	42.758
RPN2	-1.19704	10.097	-10.6503	1.56488e-23	5.46479e-22	42.6747
TARBP1	-1.24689	6.64175	-10.6475	1.60261e-23	5.58364e-22	42.6512
DDX11	-1.31291	5.49892	-10.6458	1.62576e-23	5.6513e-22	42.6371
ZNF124	-1.02197	4.88655	-10.641	1.69193e-23	5.84102e-22	42.5978
MTDH	-1.09723	8.87794	-10.6345	1.78707e-23	6.14143e-22	42.5439
FAM111B	-1.40895	5.25258	-10.6307	1.84543e-23	6.3133e-22	42.5122
C5orf34	-1.20647	5.06012	-10.6276	1.89322e-23	6.46217e-22	42.487
ARFGAP1	-1.24984	7.76049	-10.627	1.903e-23	6.48091e-22	42.4819
CLDN7	-2.08887	9.50868	-10.6108	2.17979e-23	7.35729e-22	42.3481
CCNJ	-1.00428	5.11624	-10.6084	2.22491e-23	7.49283e-22	42.3279
PAFAH1B3	-1.40115	8.35432	-10.601	2.36607e-23	7.95053e-22	42.2673
RAD54L	-1.46299	5.29952	-10.5998	2.39126e-23	8.01733e-22	42.2568
DPY19L1	-1.25497	7.29958	-10.5928	2.53524e-23	8.48126e-22	42.1992
COL10A1	-3.44149	6.35427	-10.5707	3.04944e-23	1.01207e-21	42.0172
PAK1IP1	-1.04254	8.04257	-10.5704	3.05936e-23	1.01227e-21	42.014
POLR1C	-1.14967	7.41048	-10.5628	3.25926e-23	1.07138e-21	41.9516
FMNL2	-1.24748	6.46882	-10.5612	3.30268e-23	1.08329e-21	41.9386
AGRN	-1.68202	8.10576	-10.5601	3.33316e-23	1.09092e-21	41.9295
FUCA2	-1.00606	8.13111	-10.5593	3.35605e-23	1.09604e-21	41.9228
SEH1L	-1.03357	6.455	-10.545	3.78342e-23	1.22503e-21	41.8047
CHAF1B	-1.26116	5.91221	-10.5328	4.18663e-23	1.34408e-21	41.7049
SLC35A2	-1.08635	8.1277	-10.5325	4.19913e-23	1.34523e-21	41.7019
R3HDM1	-1.07114	6.27482	-10.5297	4.29813e-23	1.37404e-21	41.679
CDT1	-1.82874	7.07347	-10.5289	4.32565e-23	1.37992e-21	41.6727
CCAR1	-1.16546	6.63182	-10.5283	4.34824e-23	1.3813e-21	41.6675
GRIN2D	-2.12024	5.3587	-10.5237	4.52e-23	1.42985e-21	41.6294
PRKDC	-1.3729	7.8954	-10.5219	4.58575e-23	1.44461e-21	41.6151
SMC4	-1.2732	8.06705	-10.5067	5.20517e-23	1.61949e-21	41.4903
TTLL4	-1.11645	6.04675	-10.5049	5.28386e-23	1.63724e-21	41.4755
BOP1	-1.30653	8.8292	-10.5042	5.31835e-23	1.64456e-21	41.4691
CCT2	-1.22402	9.37413	-10.5024	5.39542e-23	1.66321e-21	41.4549
RAE1	-1.12593	8.07784	-10.5015	5.43641e-23	1.67081e-21	41.4474
TRAIP	-1.13114	5.08979	-10.5012	5.45111e-23	1.67193e-21	41.4448
NCAPD3	-1.18211	5.82602	-10.4987	5.56783e-23	1.70427e-21	41.4239
PODXL	-1.36556	8.27255	-10.4868	6.14806e-23	1.87052e-21	41.3262
SMC2	-1.23402	7.0741	-10.48	6.50466e-23	1.97504e-21	41.2707
MYO1B	-1.51586	7.43805	-10.4792	6.54955e-23	1.98469e-21	41.2639
ADAM10	-1.21484	6.98443	-10.4759	6.73234e-23	2.03193e-21	41.2368
TBRG4	-1.05134	8.0579	-10.4733	6.87811e-23	2.06495e-21	41.2157
CCT5	-1.10282	7.67834	-10.4732	6.88272e-23	2.06495e-21	41.215
WDR12	-1.04696	6.98559	-10.469	7.12887e-23	2.13457e-21	41.1804
SCARA5	2.2836	4.60267	10.4673	7.2292e-23	2.16033e-21	41.1666
NCAPD2	-1.23527	7.98703	-10.461	7.61844e-23	2.26769e-21	41.1149
ADAMTS14	-1.48497	4.77665	-10.4467	8.58351e-23	2.53995e-21	40.9974
POU2F1	-1.05382	5.93722	-10.4418	8.93775e-23	2.6396e-21	40.9575
PTGES3	-1.14481	9.85585	-10.4409	9.00216e-23	2.65344e-21	40.9505
ATP13A1	-1.02199	7.45072	-10.4243	1.0337e-22	3.02919e-21	40.8142
TMEM44	-1.20516	5.99963	-10.4031	1.23238e-22	3.58362e-21	40.641
FOXS1	-1.73109	5.35485	-10.4002	1.26214e-22	3.66311e-21	40.6175
RTKN	-1.33924	8.06787	-10.3997	1.26778e-22	3.67243e-21	40.6131
CHORDC1	-1.23997	6.18136	-10.3983	1.28278e-22	3.70877e-21	40.6015
BRCA1	-1.25721	5.54877	-10.3746	1.56142e-22	4.47369e-21	40.4078
IL17RB	-1.93395	7.043	-10.3663	1.67196e-22	4.77916e-21	40.3405
DPP3	-1.01973	7.61761	-10.363	1.71796e-22	4.90137e-21	40.3137
ADAMTS2	-1.80308	5.57368	-10.3612	1.74373e-22	4.95618e-21	40.299
ETV4	-2.32711	6.55498	-10.3593	1.7718e-22	5.02653e-21	40.2833
IVNS1ABP	-1.21232	8.2887	-10.3435	2.01876e-22	5.71006e-21	40.1547
KRT18	-1.84433	8.47431	-10.3434	2.02029e-22	5.71006e-21	40.154
RPP25	-1.33229	7.30561	-10.2992	2.91067e-22	8.14631e-21	39.7943
ZNF121	-1.07534	5.8483	-10.299	2.91459e-22	8.14631e-21	39.7929
PLXNA1	-1.27125	7.0932	-10.2919	3.09169e-22	8.59366e-21	39.7348
GPX3	1.92134	7.83821	10.2899	3.14314e-22	8.70932e-21	39.7186
COX19	-1.22826	6.73165	-10.2889	3.16979e-22	8.73547e-21	39.7103
STMN1	-1.36505	7.94161	-10.2888	3.1716e-22	8.73547e-21	39.7097
INTS8	-1.39114	7.0576	-10.2882	3.18796e-22	8.76457e-21	39.7046
CXCL16	-1.41894	10.0336	-10.2876	3.20248e-22	8.7885e-21	39.7001
DIAPH3	-1.28007	5.26345	-10.2841	3.29765e-22	9.03329e-21	39.6713
TMTC4	-1.20484	6.45876	-10.2831	3.32443e-22	9.09018e-21	39.6633
NFXL1	-1.07147	6.31092	-10.2748	3.56004e-22	9.6819e-21	39.5959
ARL6IP6	-1.07038	5.9677	-10.2696	3.71502e-22	1.00853e-20	39.5539
THOC2	-1.21531	7.68219	-10.2677	3.77197e-22	1.02215e-20	39.5389
TMEM63A	-1.40523	7.43579	-10.2639	3.89153e-22	1.05266e-20	39.5082
ATP2C1	-1.16301	7.4945	-10.2636	3.90285e-22	1.05384e-20	39.5053
RAD54B	-1.08667	4.83173	-10.2557	4.16493e-22	1.12256e-20	39.4413
TGIF2	-1.14586	6.69308	-10.2415	4.68153e-22	1.25513e-20	39.3261
TRPM2	-1.47251	5.48921	-10.2412	4.69297e-22	1.25597e-20	39.3237
CXorf38	-1.03783	6.57305	-10.2328	5.02927e-22	1.33651e-20	39.2555
NHLRC3	-1.00466	7.09518	-10.2174	5.70491e-22	1.50698e-20	39.1314
AP3M2	-1.068	6.63257	-10.2173	5.71058e-22	1.50698e-20	39.1304
TGDS	-1.00187	7.27082	-10.2166	5.74269e-22	1.51281e-20	39.1249
HPRT1	-1.00211	9.06405	-10.209	6.11355e-22	1.60355e-20	39.0632
CACYBP	-1.17362	7.78509	-10.2087	6.12648e-22	1.60355e-20	39.0611
EPHB4	-1.24356	8.19168	-10.2081	6.15585e-22	1.60764e-20	39.0564
SLC29A2	-1.49032	7.02168	-10.2069	6.21998e-22	1.62159e-20	39.0462
UHMK1	-1.11967	6.83576	-10.1972	6.73116e-22	1.75184e-20	38.9684
RDH12	1.66122	3.97284	10.1933	6.94979e-22	1.80253e-20	38.9369
OLR1	-2.18549	6.0321	-10.192	7.02678e-22	1.81938e-20	38.9261
ZMIZ2	-1.12757	7.63156	-10.187	7.31993e-22	1.88882e-20	38.8858
RAB3IP	-1.30027	7.22068	-10.1767	7.96291e-22	2.04688e-20	38.8029
RHBDF2	-1.31561	7.39165	-10.1675	8.59197e-22	2.19458e-20	38.728
COL5A2	-1.83712	9.28583	-10.1574	9.32629e-22	2.37013e-20	38.6472
ZNF217	-1.40988	7.71136	-10.15	9.91455e-22	2.5154e-20	38.587
CCDC138	-1.06936	5.0213	-10.1467	1.01785e-21	2.57805e-20	38.5611
LYAR	-1.13214	7.69291	-10.144	1.04119e-21	2.62675e-20	38.5388
SLC6A6	-1.10518	5.94563	-10.1431	1.0483e-21	2.6375e-20	38.5321
NMI	-1.30751	8.06138	-10.1393	1.08172e-21	2.71255e-20	38.5011
RFC5	-1.01016	7.18139	-10.1218	1.24779e-21	3.10837e-20	38.3605
PAQR4	-1.51174	7.52998	-10.113	1.34077e-21	3.32903e-20	38.2897
CD276	-1.21749	7.95197	-10.1127	1.34473e-21	3.33339e-20	38.2868
PNN	-1.12239	8.35742	-10.1076	1.40105e-21	3.46681e-20	38.2464
TNFRSF10A	-1.27176	6.37669	-10.1074	1.40314e-21	3.46681e-20	38.2449
C2orf15	-1.18035	5.48114	-10.105	1.4316e-21	3.52561e-20	38.2251
TTC13	-1.00172	7.20648	-10.102	1.46725e-21	3.60753e-20	38.2009
NME1	-1.29341	9.15766	-10.1008	1.48064e-21	3.63455e-20	38.192
COL4A1	-1.5475	9.80793	-10.0977	1.51872e-21	3.72197e-20	38.167
PGAM5	-1.06111	7.14866	-10.0969	1.52864e-21	3.74022e-20	38.1605
PEBP4	1.17822	3.58607	10.0948	1.55565e-21	3.80016e-20	38.1433
SMC6	-1.05711	5.5744	-10.0931	1.57674e-21	3.83927e-20	38.13
NUP35	-1.03796	6.09921	-10.0856	1.67608e-21	4.04212e-20	38.0699
SFMBT1	-1.06495	6.26758	-10.0844	1.69276e-21	4.07584e-20	38.0601
PHF14	-1.09733	6.87919	-10.0807	1.74485e-21	4.19458e-20	38.0303
CADM3	1.61625	3.74845	10.0741	1.84162e-21	4.42017e-20	37.9771
SNX8	-1.04879	6.81737	-10.0628	2.01816e-21	4.81333e-20	37.887
NOC3L	-1.02994	7.35173	-10.0561	2.13223e-21	5.0774e-20	37.8328
SLBP	-1.02121	8.03008	-10.0525	2.1945e-21	5.20441e-20	37.8045
NFKBIE	-1.19354	6.87072	-10.0521	2.20278e-21	5.20441e-20	37.8007
MCM7	-1.26733	9.52663	-10.0507	2.22776e-21	5.24703e-20	37.7896
FAM83H	-1.79169	8.92117	-10.0492	2.25461e-21	5.29379e-20	37.7778
KIF26B	-1.48619	4.75927	-10.0485	2.26695e-21	5.30627e-20	37.7725
ARL6IP1	-1.11873	10.6108	-10.043	2.37186e-21	5.54326e-20	37.7279
TAF4	-1.00597	7.27043	-10.0324	2.58449e-21	6.02217e-20	37.6434
LSR	-1.52756	8.52446	-10.032	2.59267e-21	6.03134e-20	37.6403
POLG2	-1.03798	5.2745	-10.0286	2.66585e-21	6.18634e-20	37.6128
TMEM201	-1.04551	5.63629	-10.0285	2.66748e-21	6.18634e-20	37.6122
CASK	-1.18463	7.11003	-10.0254	2.73663e-21	6.337e-20	37.587
BARD1	-1.0039	6.38409	-10.0114	3.06572e-21	7.02376e-20	37.4752
OIP5	-1.45515	6.2679	-10.0015	3.32222e-21	7.58842e-20	37.3961
MARS2	-1.07738	6.23023	-9.99184	3.59184e-21	8.16725e-20	37.3193
PLP1	1.56321	3.71044	9.97796	4.01923e-21	9.09802e-20	37.2086
ABHD11	-1.46331	7.14296	-9.97363	4.16259e-21	9.3944e-20	37.174
PASK	-1.06038	5.34674	-9.97	4.28673e-21	9.63145e-20	37.1451
TTC26	-1.04081	5.34998	-9.96639	4.4137e-21	9.88735e-20	37.1164
HS2ST1	-1.04734	6.03417	-9.96293	4.53925e-21	1.01535e-19	37.0887
CCDC86	-1.11694	7.21487	-9.9596	4.66318e-21	1.03847e-19	37.0622
CLDN4	-1.98487	7.55969	-9.95895	4.68768e-21	1.04239e-19	37.0571
PFAS	-1.02769	6.74682	-9.95639	4.78555e-21	1.05765e-19	37.0367
BZW2	-1.08086	8.91755	-9.95516	4.83362e-21	1.06544e-19	37.0269
KIF24	-1.18049	5.03314	-9.94512	5.24218e-21	1.1488e-19	36.947
GCA	-1.09787	7.42217	-9.94473	5.25889e-21	1.15057e-19	36.9438
KCTD13	-1.04859	6.01235	-9.94402	5.28901e-21	1.15404e-19	36.9382
SPC24	-1.40369	6.40314	-9.94368	5.30361e-21	1.15556e-19	36.9355
BRI3BP	-1.28577	7.9112	-9.93442	5.71554e-21	1.23995e-19	36.8619
CENPH	-1.11187	5.52753	-9.9328	5.79082e-21	1.25448e-19	36.849
PLAU	-1.8037	8.07905	-9.9295	5.94693e-21	1.28462e-19	36.8228
KRT24	1.41903	3.45627	9.9171	6.5731e-21	1.41382e-19	36.7242
TCF3	-1.12577	7.52514	-9.90262	7.3871e-21	1.5844e-19	36.6093
CDC25A	-1.54019	5.84028	-9.90243	7.39844e-21	1.58459e-19	36.6078
MRPL19	-1.08333	6.42983	-9.87175	9.47242e-21	1.99788e-19	36.3645
PTTG1	-1.63922	8.60922	-9.87173	9.47344e-21	1.99788e-19	36.3644
CDC6	-1.71961	5.61781	-9.86988	9.61601e-21	2.02512e-19	36.3496
LRRC58	-1.04474	6.97643	-9.86624	9.90175e-21	2.07951e-19	36.3208
NEIL3	-1.1896	4.72744	-9.86454	1.00378e-20	2.10515e-19	36.3074
BAG4	-1.09223	6.28089	-9.85961	1.04438e-20	2.18727e-19	36.2683
MYO19	-1.13835	6.04321	-9.85304	1.10098e-20	2.30261e-19	36.2164
ZDHHC23	-1.22601	5.61758	-9.85032	1.12539e-20	2.34393e-19	36.1948
ACAN	-1.35373	4.0423	-9.84973	1.13069e-20	2.35174e-19	36.1902
FOXN2	-1.00746	7.63218	-9.84815	1.14513e-20	2.3785e-19	36.1777
HOXC9	-1.92084	4.75305	-9.84292	1.19428e-20	2.47381e-19	36.1363
PDCD2L	-1.11076	6.45469	-9.83884	1.23404e-20	2.55266e-19	36.1041
MTF2	-1.12903	6.48641	-9.83646	1.25787e-20	2.59839e-19	36.0852
CHDH	-1.32501	5.41821	-9.82938	1.33143e-20	2.73912e-19	36.0293
RACGAP1	-1.23029	7.67051	-9.8288	1.33766e-20	2.74821e-19	36.0247
ZMYND19	-1.02347	7.28371	-9.82657	1.3618e-20	2.794e-19	36.0071
MCM8	-1.38232	7.79353	-9.80961	1.56017e-20	3.18802e-19	35.8732
ENTPD6	-1.22285	8.02546	-9.80935	1.56344e-20	3.19038e-19	35.8712
MFHAS1	-1.22444	6.92972	-9.80685	1.59507e-20	3.23311e-19	35.8514
MSI2	-1.07725	6.22519	-9.80313	1.64339e-20	3.31771e-19	35.8221
P4HA1	-1.35792	7.49661	-9.79683	1.72841e-20	3.47082e-19	35.7724
SLC12A7	-1.15318	6.43339	-9.79533	1.74931e-20	3.50813e-19	35.7606
PTPN12	-1.0759	8.49066	-9.78297	1.9313e-20	3.85266e-19	35.6632
CKMT2	1.70203	4.27507	9.77947	1.98607e-20	3.95149e-19	35.6356
ZNF239	-1.31158	6.22757	-9.77609	2.04055e-20	4.04924e-19	35.609
SH3KBP1	-1.11964	7.88301	-9.76338	2.25882e-20	4.43579e-19	35.509
F11R	-1.34291	8.35167	-9.76219	2.2804e-20	4.47236e-19	35.4996
TOP1MT	-1.22775	7.1565	-9.75064	2.50079e-20	4.87299e-19	35.4088
NUP155	-1.11876	7.31368	-9.74184	2.6829e-20	5.22113e-19	35.3396
CDCA7	-1.84806	8.65031	-9.72641	3.03434e-20	5.86729e-19	35.2184
RMI1	-1.06227	6.99056	-9.72155	3.1543e-20	6.09146e-19	35.1803
ESRRG	1.80724	3.89047	9.71616	3.29291e-20	6.35103e-19	35.1379
LYN	-1.21848	8.68804	-9.70368	3.63709e-20	6.97813e-19	35.0401
ITGAX	-1.58045	6.18684	-9.70354	3.64113e-20	6.97813e-19	35.039
POLE	-1.08998	6.34341	-9.69604	3.86524e-20	7.37027e-19	34.9802
CCDC34	-1.38309	8.27848	-9.69429	3.91924e-20	7.46383e-19	34.9666
FCGR1A	-1.4833	5.00874	-9.6796	4.40531e-20	8.35183e-19	34.8515
NUP188	-1.05941	7.24397	-9.67953	4.40762e-20	8.35183e-19	34.851
STAT1	-1.33659	9.36828	-9.67577	4.54126e-20	8.55858e-19	34.8216
ADNP	-1.00446	7.84489	-9.67521	4.56159e-20	8.57908e-19	34.8172
TMC6	-1.22828	7.1481	-9.64509	5.79459e-20	1.07246e-18	34.5817
SLC12A9	-1.04875	7.80236	-9.63101	6.47873e-20	1.19179e-18	34.4719
SH2D2A	-1.09131	5.3084	-9.6301	6.52594e-20	1.19901e-18	34.4648
USP1	-1.03677	7.85807	-9.62752	6.66051e-20	1.22077e-18	34.4447
FCHO1	-1.39086	5.22183	-9.61828	7.16629e-20	1.30871e-18	34.3726
BBC3	-1.1705	5.4311	-9.61513	7.34744e-20	1.33695e-18	34.3481
GNL3L	-1.12792	7.64332	-9.61384	7.4231e-20	1.34909e-18	34.338
FCGR3A	-1.71227	5.52987	-9.61147	7.56368e-20	1.3697e-18	34.3195
CENPM	-1.50422	7.08518	-9.60848	7.74495e-20	1.39918e-18	34.2962
TIMP1	-1.46107	12.1744	-9.60829	7.75649e-20	1.39959e-18	34.2948
RHPN1	-1.34479	5.59685	-9.60664	7.8584e-20	1.41629e-18	34.2819
CFD	2.30069	8.09899	9.60259	8.11428e-20	1.45893e-18	34.2504
RANBP1	-1.11235	8.81201	-9.56567	1.08642e-19	1.91912e-18	33.9632
LOXL2	-1.15851	5.55695	-9.55964	1.13932e-19	1.99738e-18	33.9164
MCM2	-1.50852	7.28178	-9.55181	1.21194e-19	2.11614e-18	33.8556
ZNF761	-1.10646	5.56437	-9.54938	1.23539e-19	2.15459e-18	33.8368
ANGPT2	-1.44068	5.60911	-9.54357	1.29331e-19	2.24783e-18	33.7917
CHD7	-1.15021	6.72657	-9.53949	1.33557e-19	2.31862e-18	33.76
IGF2BP2	-1.79293	7.91203	-9.53816	1.3497e-19	2.34045e-18	33.7497
DCLRE1A	-1.01893	6.22716	-9.53463	1.38767e-19	2.40252e-18	33.7224
HAT1	-1.13271	7.27403	-9.53454	1.38867e-19	2.40252e-18	33.7217
CDC25B	-1.50638	9.11338	-9.53244	1.41191e-19	2.43993e-18	33.7054
CCDC14	-1.17982	7.29111	-9.52924	1.44792e-19	2.49646e-18	33.6806
ESCO2	-1.26379	4.89277	-9.52503	1.49675e-19	2.57479e-18	33.6479
SERINC5	-1.01365	5.82324	-9.52258	1.52589e-19	2.61895e-18	33.629
LTV1	-1.02514	7.29579	-9.51911	1.5681e-19	2.68835e-18	33.6021
SNRPE	-1.09974	6.64972	-9.51058	1.677e-19	2.8653e-18	33.5361
RCN1	-1.19226	9.04153	-9.49166	1.94588e-19	3.30974e-18	33.3898
TYMS	-1.40017	7.32988	-9.49047	1.96418e-19	3.33338e-18	33.3805
LYVE1	1.68049	4.821	9.48751	2.01043e-19	3.40804e-18	33.3576
DDX27	-1.18919	7.57799	-9.46268	2.44306e-19	4.12753e-18	33.1659
MET	-1.73386	7.10079	-9.43833	2.95647e-19	4.94522e-18	32.9782
TBL1XR1	-1.09176	7.11081	-9.43045	3.14455e-19	5.23089e-18	32.9176
LAMP3	-1.80071	6.61081	-9.419	3.43925e-19	5.68021e-18	32.8294
PRR7	-1.36833	6.23486	-9.41894	3.44096e-19	5.68021e-18	32.829
CENPQ	-1.11943	5.84591	-9.41319	3.59904e-19	5.92823e-18	32.7848
ADAM12	-1.71098	4.68383	-9.41217	3.62805e-19	5.96951e-18	32.7769
CYP27B1	-1.39382	4.96117	-9.41064	3.67152e-19	6.03447e-18	32.7652
E2F8	-1.29638	5.28445	-9.39753	4.0675e-19	6.67078e-18	32.6644
CALU	-1.00181	8.66544	-9.38729	4.40613e-19	7.19494e-18	32.5857
ESF1	-1.00675	5.73268	-9.37662	4.78849e-19	7.76896e-18	32.5039
MARVELD3	-1.50695	6.47815	-9.37396	4.88881e-19	7.91475e-18	32.4835
GOLT1B	-1.12428	7.07565	-9.35984	5.45744e-19	8.78828e-18	32.3753
POLD3	-1.14045	6.64393	-9.3481	5.97967e-19	9.5884e-18	32.2854
SCNN1G	1.42767	3.60141	9.34077	6.3306e-19	1.01296e-17	32.2293
NBN	-1.00736	7.04799	-9.32446	7.18657e-19	1.13908e-17	32.1046
RAD21	-1.10216	7.70677	-9.30121	8.60826e-19	1.35167e-17	31.927
RBBP8	-1.06064	7.72508	-9.29471	9.05324e-19	1.41859e-17	31.8775
SNRPB	-1.01608	9.67396	-9.28875	9.48194e-19	1.47659e-17	31.832
SKP2	-1.15018	7.01417	-9.28645	9.65195e-19	1.50151e-17	31.8145
LAMC2	-2.10956	8.00593	-9.28343	9.88066e-19	1.53551e-17	31.7915
PYCR1	-1.46488	7.73201	-9.28142	1.00359e-18	1.55644e-17	31.7761
HSPE1	-1.13494	9.73808	-9.26006	1.18407e-18	1.82697e-17	31.6135
FAP	-1.86399	5.76564	-9.24172	1.36451e-18	2.07783e-17	31.474
CHML	-1.07562	5.26071	-9.23919	1.39139e-18	2.11449e-17	31.4548
P2RX2	1.02252	3.67301	9.23452	1.44251e-18	2.18559e-17	31.4193
TMC7	-1.35436	5.3472	-9.22556	1.54577e-18	2.3345e-17	31.3514
DCK	-1.0191	7.28761	-9.22254	1.58227e-18	2.38302e-17	31.3284
CEP72	-1.1945	5.23206	-9.21987	1.61528e-18	2.43031e-17	31.3081
OAS3	-1.52291	7.49721	-9.20478	1.8145e-18	2.71118e-17	31.1938
WNT2	-1.77501	4.85652	-9.2046	1.81704e-18	2.71228e-17	31.1924
RHEBL1	-1.0274	4.44695	-9.1929	1.9885e-18	2.95655e-17	31.1037
NUDT15	-1.10254	7.13959	-9.19025	2.02953e-18	3.01163e-17	31.0836
IKBKE	-1.10552	6.35407	-9.18545	2.1059e-18	3.12189e-17	31.0473
EFNA4	-1.03465	6.97849	-9.18227	2.15805e-18	3.19294e-17	31.0233
LRP8	-1.45093	5.07072	-9.17615	2.26203e-18	3.33699e-17	30.977
CPXM1	-1.82701	6.10606	-9.1673	2.42142e-18	3.55133e-17	30.91
LLGL2	-1.30185	6.8764	-9.16621	2.44179e-18	3.57774e-17	30.9018
SPATA13	-1.10491	5.82405	-9.16331	2.49676e-18	3.65475e-17	30.8799
PI16	2.64004	5.08481	9.12974	3.23064e-18	4.65686e-17	30.6266
CMTM8	-1.23621	8.11573	-9.12747	3.28739e-18	4.72516e-17	30.6095
PBX4	-1.12005	5.04827	-9.12477	3.35623e-18	4.81952e-17	30.5891
SUV39H1	-1.02226	6.8227	-9.11571	3.5976e-18	5.15145e-17	30.5208
SLC1A5	-1.34844	8.45814	-9.11424	3.63816e-18	5.2046e-17	30.5098
FGFR4	-2.04928	7.25982	-9.11407	3.6429e-18	5.20645e-17	30.5085
PDE7A	-1.06083	5.63331	-9.11057	3.74189e-18	5.33784e-17	30.4821
WDR90	-1.18398	5.97404	-9.08734	4.46976e-18	6.32248e-17	30.3074
DTX4	-1.06408	5.74354	-9.07159	5.04145e-18	7.08474e-17	30.1891
TMEM123	-1.02338	10.1351	-9.07032	5.09036e-18	7.14683e-17	30.1796
CAPZA1	-1.19822	8.35992	-9.06954	5.12077e-18	7.18285e-17	30.1738
CLCN5	-1.03659	5.01542	-9.06799	5.18182e-18	7.25503e-17	30.1621
LPCAT1	-1.26695	7.31384	-9.06525	5.29133e-18	7.39465e-17	30.1415
TNS3	-1.01957	8.90194	-9.06424	5.33229e-18	7.43815e-17	30.134
INCENP	-1.07083	6.50855	-9.05447	5.74487e-18	7.94769e-17	30.0607
MAMDC2	2.33028	4.99641	9.04918	5.98147e-18	8.25989e-17	30.021
PLSCR1	-1.14616	7.37499	-9.04822	6.02529e-18	8.31282e-17	30.0139
ZNF789	-1.0274	5.51938	-9.03926	6.45105e-18	8.87591e-17	29.9468
CBX4	-1.00368	7.54586	-9.03353	6.73889e-18	9.25511e-17	29.9038
PIK3CB	-1.00977	6.53298	-9.03209	6.81307e-18	9.34849e-17	29.8931
PRC1	-1.02546	5.84118	-9.02654	7.10718e-18	9.74322e-17	29.8515
HSPH1	-1.1945	9.01707	-9.02084	7.4227e-18	1.01573e-16	29.8088
POLD1	-1.1671	6.43945	-9.01285	7.88757e-18	1.07449e-16	29.7491
CPNE1	-1.15598	8.64056	-9.00224	8.54996e-18	1.16054e-16	29.6699
ATP4A	2.99223	3.98632	9.00103	8.62918e-18	1.17024e-16	29.6608
UAP1L1	-1.27403	5.99539	-8.99158	9.27103e-18	1.25503e-16	29.5903
SH3GL2	1.189	3.6009	8.97578	1.0452e-17	1.40484e-16	29.4725
AHCY	-1.00356	9.89007	-8.97483	1.05278e-17	1.41378e-16	29.4654
LARP4	-1.00695	7.32476	-8.97245	1.07191e-17	1.43819e-16	29.4477
COL3A1	-1.90282	11.4891	-8.9677	1.11122e-17	1.48828e-16	29.4123
SULF1	-2.28525	8.67104	-8.96571	1.12815e-17	1.50962e-16	29.3974
RTKN2	-1.12519	4.52836	-8.96262	1.15482e-17	1.54123e-16	29.3745
TNFSF11	-1.29695	4.3556	-8.96239	1.15688e-17	1.5426e-16	29.3727
PARP9	-1.04385	8.19661	-8.95292	1.24287e-17	1.65436e-16	29.3022
FERMT1	-1.75814	7.60679	-8.93663	1.40595e-17	1.86159e-16	29.1811
TSPAN13	-1.47296	9.5435	-8.93527	1.42051e-17	1.87922e-16	29.171
ZNF469	-1.30861	4.70507	-8.93079	1.46944e-17	1.94056e-16	29.1377
IRAK1	-1.02792	9.13992	-8.92378	1.54941e-17	2.0426e-16	29.0856
HAPLN3	-1.47148	5.95115	-8.91137	1.70159e-17	2.22962e-16	28.9935
MCM5	-1.04339	7.4503	-8.90538	1.7803e-17	2.32871e-16	28.9491
FOXD2	-1.67072	6.03287	-8.90163	1.83139e-17	2.39346e-16	28.9213
PRIM1	-1.04883	6.11234	-8.90018	1.85153e-17	2.41771e-16	28.9106
IL4I1	-1.57584	5.59957	-8.89206	1.96852e-17	2.55941e-16	28.8504
TLCD1	-1.39908	6.5413	-8.89079	1.98746e-17	2.58182e-16	28.841
CDCA3	-1.45845	6.33115	-8.88448	2.0842e-17	2.70284e-16	28.7943
LRRC45	-1.09799	6.50414	-8.88361	2.0979e-17	2.71829e-16	28.7878
CELSR3	-1.69594	5.8031	-8.88055	2.14688e-17	2.77461e-16	28.7651
THY1	-1.64599	8.21147	-8.87705	2.20407e-17	2.8461e-16	28.7393
HMGA1	-1.50526	10.4165	-8.87172	2.29441e-17	2.95517e-16	28.6998
SLC25A22	-1.18102	7.06761	-8.87006	2.32317e-17	2.98968e-16	28.6876
NEK6	-1.11115	7.77692	-8.86069	2.49284e-17	3.20257e-16	28.6183
GSTM5	1.2824	4.05182	8.85432	2.6152e-17	3.34838e-16	28.5713
GAS2L3	-1.17387	5.4428	-8.84437	2.81828e-17	3.59926e-16	28.4978
MSR1	-1.46456	5.2076	-8.8418	2.87324e-17	3.66636e-16	28.4788
PVR	-1.29163	7.02762	-8.81748	3.44843e-17	4.3562e-16	28.2995
ESCO1	-1.02601	5.97015	-8.81552	3.49936e-17	4.41685e-16	28.2851
RAI14	-1.14722	8.02133	-8.81099	3.62018e-17	4.56173e-16	28.2518
GMNN	-1.23634	7.06573	-8.80741	3.71882e-17	4.67822e-16	28.2254
PDIA4	-1.09129	8.84647	-8.80277	3.85013e-17	4.83537e-16	28.1913
HOXB9	-2.06148	5.02725	-8.79464	4.09198e-17	5.12209e-16	28.1314
KCNE2	1.96499	3.86166	8.78192	4.50021e-17	5.59603e-16	28.038
RNFT1	-1.03356	5.98478	-8.78024	4.55712e-17	5.65749e-16	28.0257
ADAM8	-1.47294	6.22121	-8.77923	4.59192e-17	5.69601e-16	28.0182
USP43	-1.02509	4.79799	-8.77651	4.68618e-17	5.7892e-16	27.9982
PIF1	-1.07039	4.99945	-8.77577	4.71189e-17	5.8162e-16	27.9929
SBNO2	-1.03374	7.24675	-8.77192	4.8496e-17	5.9813e-16	27.9646
MRPL50	-1.00187	8.14945	-8.75835	5.36695e-17	6.57114e-16	27.865
AMMECR1	-1.00635	6.53234	-8.75313	5.58003e-17	6.80998e-16	27.8268
TOMM40	-1.02521	9.34983	-8.73624	6.32871e-17	7.68029e-16	27.7031
NXT2	-1.19865	6.49172	-8.73288	6.48949e-17	7.8565e-16	27.6785
TNFRSF12A	-1.54816	8.32049	-8.71632	7.34097e-17	8.82375e-16	27.5574
LY75	-1.22288	5.02593	-8.70249	8.13586e-17	9.67918e-16	27.4564
MRPL13	-1.01548	8.04312	-8.69335	8.70727e-17	1.03346e-15	27.3897
HOXC11	-1.7253	5.04888	-8.6823	9.45186e-17	1.1157e-15	27.3091
FOXP3	-1.20016	4.68122	-8.68134	9.51968e-17	1.12283e-15	27.3021
CTSC	-1.15304	7.87713	-8.66193	1.09933e-16	1.2886e-15	27.1608
HOXA10	-2.19941	5.78175	-8.65912	1.12245e-16	1.31265e-15	27.1403
PLEKHG4	-1.71725	5.89467	-8.65694	1.14069e-16	1.33192e-15	27.1245
CIDEA	1.06699	3.47483	8.65154	1.18723e-16	1.38199e-15	27.0852
ANKRD10	-1.09743	8.28416	-8.63965	1.29648e-16	1.50107e-15	26.9988
ATP4B	3.21912	4.11857	8.63818	1.31064e-16	1.51632e-15	26.9881
CDH3	-2.11075	6.74745	-8.62816	1.41134e-16	1.62412e-15	26.9154
ADRB2	1.45106	4.89963	8.62767	1.41654e-16	1.62885e-15	26.9118
UNC93B1	-1.18565	8.57319	-8.62371	1.45853e-16	1.67587e-15	26.8831
SEC23B	-1.01821	8.59608	-8.61674	1.53559e-16	1.7604e-15	26.8326
ASPA	1.02558	3.79118	8.60943	1.62079e-16	1.84966e-15	26.7796
VIT	1.03825	3.60988	8.60916	1.62399e-16	1.85191e-15	26.7776
SEZ6L2	-1.74726	8.38493	-8.60682	1.65228e-16	1.88275e-15	26.7607
SLC25A13	-1.04678	7.59767	-8.59825	1.76007e-16	1.99955e-15	26.6986
DCLRE1C	-1.18906	6.61441	-8.59736	1.7717e-16	2.01125e-15	26.6922
HOXC8	-1.61705	4.61361	-8.58431	1.95053e-16	2.20433e-15	26.5977
OTOP3	1.73863	3.76735	8.579	2.02826e-16	2.28876e-15	26.5594
NLRC5	-1.20042	5.86026	-8.57822	2.03992e-16	2.29848e-15	26.5537
RPL36A	-1.05219	5.04957	-8.55916	2.34691e-16	2.63066e-15	26.4161
SPARC	-1.61608	10.4805	-8.55716	2.38181e-16	2.66583e-15	26.4016
CXCL1	-2.40602	7.46494	-8.55682	2.38777e-16	2.67052e-15	26.3992
GPRC5A	-2.04604	8.42869	-8.55538	2.41306e-16	2.69218e-15	26.3888
CLTC	-1.04778	7.85129	-8.55532	2.41426e-16	2.69218e-15	26.3883
AQP10	1.4507	3.50712	8.54818	2.54427e-16	2.83507e-15	26.3368
RRBP1	-1.06411	10.6621	-8.53988	2.70406e-16	2.99546e-15	26.277
C1GALT1	-1.16336	7.09029	-8.53814	2.73889e-16	3.03183e-15	26.2645
TRAF4	-1.01109	6.50152	-8.53106	2.88482e-16	3.1887e-15	26.2135
ACYP1	-1.03047	7.07388	-8.52851	2.93924e-16	3.24354e-15	26.1952
COL1A2	-1.9477	10.7307	-8.52548	3.00527e-16	3.30733e-15	26.1734
TCP1	-1.01406	8.76882	-8.52172	3.08926e-16	3.39482e-15	26.1463
ST14	-1.39158	9.21102	-8.51222	3.31206e-16	3.62647e-15	26.078
UBE2S	-1.01895	5.90527	-8.51131	3.33407e-16	3.64793e-15	26.0714
BCL2L12	-1.01348	7.42176	-8.50251	3.55589e-16	3.87382e-15	26.0082
RNF213	-1.05915	6.2303	-8.50152	3.58182e-16	3.89926e-15	26.0011
GINS2	-1.54129	6.82128	-8.49133	3.85901e-16	4.18595e-15	25.9279
PSRC1	-1.15043	5.93705	-8.47678	4.29195e-16	4.63893e-15	25.8236
NFKB2	-1.05798	7.03971	-8.47493	4.35013e-16	4.6951e-15	25.8103
AGPAT5	-1.0752	6.64246	-8.47334	4.40114e-16	4.74676e-15	25.7989
TMEM132A	-1.28744	6.19623	-8.46952	4.52548e-16	4.87739e-15	25.7715
ZNF618	-1.02034	6.08017	-8.46689	4.61317e-16	4.96483e-15	25.7527
SPP1	-2.7948	7.63293	-8.46249	4.76364e-16	5.11584e-15	25.7212
GNG7	1.42915	5.03699	8.45962	4.86456e-16	5.21681e-15	25.7006
MRPL15	-1.01121	8.88301	-8.45871	4.89689e-16	5.24405e-15	25.6941
XPNPEP3	-1.09357	8.67253	-8.44497	5.41258e-16	5.74745e-15	25.5959
PLXNA3	-1.15563	6.42831	-8.44061	5.58727e-16	5.92047e-15	25.5647
SLC26A6	-1.09467	6.67757	-8.43949	5.63295e-16	5.95807e-15	25.5567
MAP7	-1.22155	7.96123	-8.43884	5.65979e-16	5.98055e-15	25.552
SH2B3	-1.01509	7.74348	-8.43838	5.67865e-16	5.99629e-15	25.5488
HAGHL	-1.25391	5.01727	-8.43811	5.68987e-16	6.00394e-15	25.5468
FAM81A	-1.30709	5.19568	-8.4367	5.7488e-16	6.06189e-15	25.5367
GNPNAT1	-1.00997	6.36713	-8.4352	5.81176e-16	6.12401e-15	25.526
EEF1E1	-1.04055	7.49169	-8.43165	5.9637e-16	6.27537e-15	25.5007
PLAUR	-1.47672	7.74195	-8.42087	6.45019e-16	6.76376e-15	25.4237
YEATS4	-1.10786	7.44455	-8.41918	6.52987e-16	6.83783e-15	25.4117
RASSF7	-1.20328	8.90976	-8.41475	6.74374e-16	7.05201e-15	25.3801
CCNE2	-1.10028	5.45307	-8.40313	7.33732e-16	7.65684e-15	25.2973
ATAD3A	-1.05439	6.95539	-8.3982	7.60491e-16	7.9088e-15	25.2621
ZNF468	-1.05805	5.91089	-8.3921	7.94888e-16	8.23818e-15	25.2187
ZNF600	-1.20405	5.61529	-8.38727	8.2327e-16	8.51482e-15	25.1843
PMEPA1	-1.79749	8.70335	-8.38683	8.2588e-16	8.53597e-15	25.1812
SOSTDC1	2.34814	4.8853	8.38539	8.34554e-16	8.61385e-15	25.1709
FAM102B	-1.18667	6.92497	-8.37553	8.96346e-16	9.2139e-15	25.1008
RHPN2	-1.53581	9.38072	-8.34958	1.08147e-15	1.10568e-14	24.9166
FNDC1	-2.5116	6.68708	-8.33057	1.24068e-15	1.26162e-14	24.7819
ZNF695	-1.0392	4.02872	-8.3251	1.29061e-15	1.30887e-14	24.7432
STAMBPL1	-1.06381	6.754	-8.31403	1.39787e-15	1.41386e-14	24.6648
SPRY4	-1.15355	7.09949	-8.31354	1.4028e-15	1.4179e-14	24.6614
FBXL6	-1.12537	6.94756	-8.3109	1.42981e-15	1.4423e-14	24.6427
HNF4A	-1.60802	6.07178	-8.31035	1.43549e-15	1.44707e-14	24.6388
OLFML2B	-1.70107	7.04015	-8.30362	1.50671e-15	1.51584e-14	24.5913
AKR1C2	2.64058	6.15607	8.29845	1.56388e-15	1.56917e-14	24.5547
MICB	-1.35923	6.03865	-8.28305	1.74707e-15	1.73913e-14	24.4461
HAVCR2	-1.31811	7.0423	-8.27806	1.81088e-15	1.80028e-14	24.4109
CITED2	1.08897	7.69114	8.27462	1.85629e-15	1.843e-14	24.3866
PGA5	3.54059	4.43971	8.27358	1.87019e-15	1.85437e-14	24.3793
EPHB2	-1.83221	5.8737	-8.2734	1.87261e-15	1.85555e-14	24.378
CHSY3	-1.0114	4.95992	-8.27098	1.90535e-15	1.88676e-14	24.361
MARVELD2	-1.13008	6.98095	-8.26929	1.92863e-15	1.90731e-14	24.3491
TMEM100	1.82851	4.75974	8.26441	1.99741e-15	1.96889e-14	24.3147
PCSK2	1.0205	3.30302	8.26092	2.04811e-15	2.01493e-14	24.2901
RPRM	1.55359	3.99174	8.25414	2.15019e-15	2.10986e-14	24.2424
ZNF165	-1.10181	6.12549	-8.24265	2.33475e-15	2.27766e-14	24.1616
MYB	-1.85625	7.30589	-8.24252	2.33692e-15	2.27831e-14	24.1607
DBR1	-1.02669	6.23337	-8.23646	2.44067e-15	2.37639e-14	24.1181
RAB15	-1.36965	6.35622	-8.20642	3.02563e-15	2.91777e-14	23.9074
PDGFRB	-1.46172	8.84443	-8.19706	3.2349e-15	3.11163e-14	23.8418
APOE	-2.02351	10.1184	-8.19602	3.25894e-15	3.1268e-14	23.8345
LEF1	-1.32128	6.1577	-8.19583	3.26335e-15	3.12905e-14	23.8332
MMP14	-1.0575	7.42647	-8.19308	3.3279e-15	3.1869e-14	23.814
PTMA	-1.07868	10.703	-8.18048	3.64085e-15	3.46902e-14	23.7259
GIP	1.65931	3.61796	8.15281	4.43378e-15	4.18946e-14	23.5326
DDAH1	-1.1738	8.77523	-8.15228	4.45025e-15	4.20051e-14	23.529
EFNA1	-1.17176	9.37191	-8.15168	4.46928e-15	4.21585e-14	23.5248
BCL2L1	-1.03644	9.52721	-8.14219	4.7813e-15	4.48777e-14	23.4587
MYO7A	-1.08248	4.84026	-8.13887	4.89547e-15	4.59209e-14	23.4355
E2F5	-1.04074	6.08089	-8.13647	4.97969e-15	4.66241e-14	23.4188
IL18BP	-1.34063	7.13583	-8.12706	5.32355e-15	4.96591e-14	23.3533
BIK	-1.46487	7.34916	-8.12516	5.39581e-15	5.02093e-14	23.3401
LYPLA1	-1.02936	7.58277	-8.12372	5.45125e-15	5.06939e-14	23.3301
FRMD5	-1.14034	4.65966	-8.11885	5.64271e-15	5.241e-14	23.2962
MDK	-1.51356	10.5259	-8.11344	5.86323e-15	5.43358e-14	23.2586
HPDL	-1.69895	6.21235	-8.10055	6.42403e-15	5.93026e-14	23.1691
HSD17B7	-1.11811	7.85485	-8.09058	6.89334e-15	6.34414e-14	23.1
HOXA13	-2.25728	5.61602	-8.08871	6.98553e-15	6.42117e-14	23.0869
ZMYND15	-1.15489	5.87735	-8.08822	7.00976e-15	6.43952e-14	23.0835
ITGA2	-1.39926	7.36815	-8.08809	7.01597e-15	6.44132e-14	23.0827
LY6E	-1.60038	10.3031	-8.07944	7.45827e-15	6.83494e-14	23.0227
ITPR3	-1.18083	9.80501	-8.07104	7.91447e-15	7.23547e-14	22.9645
ARHGAP18	-1.02483	6.45745	-8.07085	7.92499e-15	7.24072e-14	22.9632
SPINK7	1.61641	3.45699	8.06822	8.07365e-15	7.37208e-14	22.945
RDM1	-1.03367	4.43305	-8.05569	8.81984e-15	8.0099e-14	22.8583
HOOK1	-1.26582	7.12853	-8.04792	9.31652e-15	8.44575e-14	22.8046
FNBP1L	-1.03176	7.61334	-8.04418	9.56499e-15	8.66061e-14	22.7788
VCAN	-1.63984	7.93446	-8.03442	1.02456e-14	9.19977e-14	22.7115
PDZD8	-1.0399	7.39878	-8.03422	1.02607e-14	9.20779e-14	22.71
TK1	-1.26825	8.49962	-8.03068	1.05189e-14	9.42272e-14	22.6857
FGD6	-1.00416	5.71515	-8.02373	1.10459e-14	9.86566e-14	22.6377
HSH2D	-1.13395	6.29284	-8.02227	1.11605e-14	9.95626e-14	22.6276
CXCL9	-2.52786	7.95751	-8.01887	1.143e-14	1.01727e-13	22.6042
RRM2B	-1.01417	6.23543	-8.01418	1.1813e-14	1.04642e-13	22.5719
GPR35	-1.31632	6.13347	-8.01394	1.18333e-14	1.04761e-13	22.5702
ANXA4	-1.31263	8.03499	-8.01085	1.2093e-14	1.06998e-13	22.549
GRHL2	-1.24573	6.31072	-8.00666	1.24539e-14	1.09998e-13	22.5201
NPL	-1.01256	6.21462	-8.00002	1.30487e-14	1.14983e-13	22.4744
MORC4	-1.01223	6.05626	-7.99006	1.39927e-14	1.22942e-13	22.406
TRIM15	-1.80123	6.79066	-7.98055	1.49574e-14	1.30659e-13	22.3406
LBX2	-1.04658	4.37987	-7.97343	1.57216e-14	1.37097e-13	22.2918
GFPT1	-1.05378	9.04308	-7.9708	1.60143e-14	1.39409e-13	22.2737
AGMAT	-1.57619	6.77174	-7.96839	1.6287e-14	1.41619e-13	22.2572
CMTM7	-1.23128	8.21061	-7.95373	1.80458e-14	1.56283e-13	22.1567
C1QL1	1.3094	4.45987	7.94788	1.87983e-14	1.61966e-13	22.1166
PRKX	-1.00948	5.99032	-7.94374	1.93501e-14	1.66152e-13	22.0883
KRT1	1.02015	3.26942	7.93624	2.03901e-14	1.74685e-13	22.037
KDELR3	-1.36792	8.34672	-7.93293	2.08662e-14	1.7846e-13	22.0144
DNMT3B	-1.20831	4.80129	-7.93021	2.12655e-14	1.81627e-13	21.9958
MT1M	2.27369	5.81196	7.92988	2.13158e-14	1.81894e-13	21.9935
NOTCH3	-1.30159	8.09119	-7.91597	2.34852e-14	1.98947e-13	21.8985
MAPK15	-1.329	4.51897	-7.91539	2.35808e-14	1.99644e-13	21.8945
IER5L	-1.29957	6.75221	-7.90778	2.48637e-14	2.09918e-13	21.8426
NKX6-2	1.94499	3.77103	7.90492	2.53644e-14	2.14027e-13	21.8231
BAIAP2L1	-1.2888	8.34119	-7.90379	2.55648e-14	2.15597e-13	21.8154
PARD6B	-1.01982	5.48592	-7.89464	2.72431e-14	2.2924e-13	21.7531
FBXO41	-1.02747	4.93403	-7.8945	2.72702e-14	2.2934e-13	21.7521
TP53I11	-1.06892	6.99029	-7.88339	2.94604e-14	2.46525e-13	21.6764
HOXC6	-1.65089	5.90372	-7.87888	3.03969e-14	2.5366e-13	21.6458
FAM107A	1.59834	5.30231	7.87696	3.08055e-14	2.56927e-13	21.6327
APLN	-1.48003	4.99656	-7.86702	3.30043e-14	2.7466e-13	21.5651
KCNA5	1.32272	4.09107	7.8649	3.34938e-14	2.78427e-13	21.5507
CCKBR	1.5807	3.7245	7.86386	3.37352e-14	2.8028e-13	21.5437
KRTCAP3	-1.41749	7.7101	-7.8628	3.39848e-14	2.82044e-13	21.5365
PPP1R1A	1.75577	4.05062	7.85788	3.51629e-14	2.91342e-13	21.5031
MDFI	-1.37472	5.82233	-7.85071	3.69549e-14	3.05019e-13	21.4544
PNKD	-1.13479	8.05812	-7.84675	3.79814e-14	3.1315e-13	21.4275
MT1X	1.51628	7.81992	7.82924	4.28726e-14	3.50799e-13	21.3089
CLEC5A	-1.08696	4.23021	-7.82455	4.42859e-14	3.61971e-13	21.2771
SCML1	-1.43493	6.51278	-7.82041	4.55687e-14	3.71653e-13	21.2492
IGFBP3	-1.50396	9.39743	-7.81834	4.62265e-14	3.76206e-13	21.2351
FCGR2A	-1.37473	6.96793	-7.8161	4.69463e-14	3.81858e-13	21.22
FJX1	-1.03527	5.69861	-7.81444	4.74863e-14	3.86043e-13	21.2088
MS4A10	1.44089	3.50517	7.81277	4.80377e-14	3.89897e-13	21.1975
HSD3B7	-1.15942	6.96715	-7.8103	4.88644e-14	3.96182e-13	21.1808
SERPINE1	-1.7205	7.24495	-7.78498	5.81816e-14	4.65985e-13	21.0098
ITGA6	-1.16659	8.39827	-7.78273	5.90913e-14	4.72511e-13	20.9946
ENPP7	1.12686	3.49516	7.76098	6.86247e-14	5.44425e-13	20.8482
NPPC	1.17746	3.66712	7.75787	7.01057e-14	5.54719e-13	20.8273
DPP6	1.02895	3.35367	7.75641	7.0811e-14	5.60007e-13	20.8174
PRIMA1	1.79469	4.20136	7.75433	7.18295e-14	5.67172e-13	20.8035
COL12A1	-1.61346	7.52955	-7.73982	7.9347e-14	6.236e-13	20.706
ANKRD35	1.3496	5.10838	7.72932	8.52653e-14	6.68376e-13	20.6356
TFRC	-1.19098	9.225	-7.72541	8.75828e-14	6.85476e-13	20.6093
FUT4	-1.24786	7.60159	-7.72133	9.00606e-14	7.0305e-13	20.582
COL11A1	-2.39417	5.58248	-7.71429	9.45104e-14	7.34751e-13	20.5348
CHI3L1	-1.71238	5.37981	-7.71212	9.59212e-14	7.44189e-13	20.5203
MMP9	-2.01213	7.64661	-7.69484	1.07944e-13	8.29799e-13	20.4046
TAP2	-1.04884	6.61896	-7.69263	1.09584e-13	8.4113e-13	20.3899
EPSTI1	-1.47043	8.2932	-7.69041	1.11256e-13	8.52226e-13	20.3751
HPSE2	1.01924	3.39764	7.68943	1.12005e-13	8.57536e-13	20.3685
CXCL10	-2.30145	8.21785	-7.67893	1.20322e-13	9.15645e-13	20.2984
SLC4A11	-1.7643	6.0061	-7.67585	1.22868e-13	9.33142e-13	20.2779
TMC5	-1.68887	7.48557	-7.67287	1.2539e-13	9.50862e-13	20.258
PDSS1	-1.05103	7.1258	-7.64986	1.46656e-13	1.10548e-12	20.1046
LIPG	-1.49974	6.39212	-7.64964	1.46876e-13	1.10658e-12	20.1031
TMEM97	-1.154	9.13112	-7.64924	1.4727e-13	1.109e-12	20.1005
SLC11A1	-1.25558	5.15171	-7.64841	1.48109e-13	1.11421e-12	20.095
MRPS35	-1.02548	8.89356	-7.64785	1.4867e-13	1.11745e-12	20.0913
C2	-1.35115	6.19072	-7.63461	1.62664e-13	1.21464e-12	20.0032
COL5A1	-1.53765	8.96606	-7.62662	1.71723e-13	1.28039e-12	19.9502
CLDN12	-1.06448	7.74509	-7.62516	1.73434e-13	1.2925e-12	19.9405
GSN	1.24732	8.48703	7.61452	1.86411e-13	1.38512e-12	19.8698
HOXC10	-2.21564	4.79751	-7.61196	1.89676e-13	1.40661e-12	19.8528
COL4A6	1.58591	4.31699	7.60852	1.94146e-13	1.43765e-12	19.83
MFAP2	-1.58469	6.01431	-7.60031	2.05246e-13	1.51614e-12	19.7756
ADH1B	1.97999	4.58559	7.5981	2.08337e-13	1.53747e-12	19.761
IGFBP6	1.5569	7.41911	7.58863	2.22114e-13	1.63276e-12	19.6983
CST2	-1.86294	5.09692	-7.58567	2.26604e-13	1.66415e-12	19.6788
LACTB2	-1.23354	8.05903	-7.57933	2.36523e-13	1.73027e-12	19.6368
GDPD5	-1.27894	5.49719	-7.57921	2.36717e-13	1.73085e-12	19.636
ATP1A2	1.85929	4.11653	7.57013	2.51669e-13	1.82868e-12	19.5761
LILRB4	-1.36032	5.34462	-7.56997	2.51951e-13	1.82985e-12	19.575
EPS8L3	-1.6592	7.1299	-7.56464	2.61178e-13	1.89413e-12	19.5398
ONECUT2	-1.91921	5.95198	-7.56166	2.66468e-13	1.93065e-12	19.5202
ZBTB16	1.55378	4.41822	7.56047	2.68616e-13	1.94435e-12	19.5123
AKR1C1	1.47164	4.55766	7.5556	2.77576e-13	2.00217e-12	19.4802
CDCP1	-1.26436	7.75164	-7.526	3.38763e-13	2.42539e-12	19.2853
HPSE	-1.13464	5.5432	-7.52333	3.44887e-13	2.46225e-12	19.2678
OSCAR	-1.10769	5.6787	-7.5202	3.5222e-13	2.51104e-12	19.2472
HOXA11	-1.56247	4.3048	-7.51612	3.62018e-13	2.57482e-12	19.2203
MAP3K1	-1.00019	7.58526	-7.51228	3.71457e-13	2.63823e-12	19.1952
NOX4	-1.14024	5.17724	-7.5116	3.73145e-13	2.64898e-12	19.1907
HSPB8	2.0711	6.18237	7.49312	4.22364e-13	2.97881e-12	19.0695
NCAM1	1.33769	4.36595	7.49123	4.27762e-13	3.01266e-12	19.0571
CDK5RAP3	-1.00315	6.40685	-7.48791	4.37367e-13	3.07315e-12	19.0354
CD300LF	-1.19968	5.30642	-7.46881	4.96993e-13	3.47596e-12	18.9104
JAG2	-1.12769	6.60083	-7.46572	5.07346e-13	3.54509e-12	18.8902
MYO5C	-1.03204	7.78693	-7.45954	5.28724e-13	3.68595e-12	18.8498
SFRP1	2.42486	5.43255	7.45626	5.40421e-13	3.76056e-12	18.8284
CMA1	1.07339	3.56813	7.45587	5.41821e-13	3.76857e-12	18.8259
GPR160	-1.50485	7.59773	-7.44915	5.6669e-13	3.92709e-12	18.782
CBX2	-1.59503	5.81271	-7.44497	5.82704e-13	4.03622e-12	18.7547
ELF3	-1.3843	9.37333	-7.44455	5.84341e-13	4.0454e-12	18.752
HPGD	2.07958	7.10242	7.4397	6.03544e-13	4.16341e-12	18.7204
DSG2	-1.43773	8.03644	-7.43043	6.41959e-13	4.4143e-12	18.66
MBD4	-1.00543	8.49189	-7.42992	6.44169e-13	4.42749e-12	18.6567
LAMB3	-1.51464	8.85143	-7.42353	6.72119e-13	4.60703e-12	18.6151
F2RL2	-1.4264	5.7818	-7.42026	6.86935e-13	4.70219e-12	18.5938
FXYD5	-1.05307	9.88544	-7.41341	7.18941e-13	4.90795e-12	18.5493
CRYAB	1.90442	6.29124	7.40427	7.63959e-13	5.1895e-12	18.4899
PLCH1	-1.11297	5.21661	-7.40071	7.82214e-13	5.30635e-12	18.4668
GRB7	-1.92099	7.372	-7.39552	8.09637e-13	5.47274e-12	18.4331
IGSF6	-1.20492	6.10957	-7.37627	9.19784e-13	6.19237e-12	18.3084
HKDC1	-1.95914	7.0525	-7.36324	1.00263e-12	6.69643e-12	18.224
ACBD7	-1.31746	4.69219	-7.33072	1.2428e-12	8.20268e-12	18.0141
MXRA5	-1.47728	9.35758	-7.32644	1.27836e-12	8.42639e-12	17.9865
IL32	-1.42057	8.74197	-7.30893	1.43455e-12	9.41076e-12	17.8738
USP2	1.05112	4.28764	7.30227	1.49873e-12	9.79782e-12	17.831
METTL7B	-1.68493	7.44202	-7.2998	1.5233e-12	9.95409e-12	17.8152
OSMR	-1.16584	6.30372	-7.28435	1.68603e-12	1.09606e-11	17.716
LZTS1	-1.1248	5.27579	-7.28286	1.70254e-12	1.10632e-11	17.7064
RTN4R	-1.05477	5.43346	-7.27913	1.74468e-12	1.13127e-11	17.6825
ENPP3	1.02216	3.68963	7.26085	1.96675e-12	1.2682e-11	17.5654
FKBP14	-1.19598	7.4116	-7.24874	2.12889e-12	1.36808e-11	17.488
PMAIP1	-1.3386	6.29371	-7.24464	2.18666e-12	1.40194e-11	17.4619
TRIM50	1.21626	3.48251	7.24461	2.18713e-12	1.40194e-11	17.4616
GKN2	4.16291	5.89464	7.242	2.22475e-12	1.42363e-11	17.445
PTK7	-1.37402	6.512	-7.24116	2.23695e-12	1.43023e-11	17.4396
MPZ	1.07883	4.31092	7.23841	2.27756e-12	1.45374e-11	17.4221
IFI6	-1.55344	11.6586	-7.2359	2.3152e-12	1.47589e-11	17.406
SLC39A8	-1.2076	6.03516	-7.235	2.32883e-12	1.48396e-11	17.4003
OAS2	-1.39932	8.27132	-7.233	2.35946e-12	1.50031e-11	17.3875
NUP62CL	-1.35673	5.66912	-7.21982	2.57128e-12	1.62611e-11	17.3035
GPM6B	1.24917	4.82285	7.21148	2.71477e-12	1.70828e-11	17.2505
GGH	-1.56467	6.9443	-7.20798	2.77742e-12	1.74408e-11	17.2282
CXCL11	-2.06676	6.09534	-7.20722	2.79113e-12	1.75196e-11	17.2234
MUC13	-2.33458	9.77399	-7.20368	2.85623e-12	1.79134e-11	17.2008
THBS2	-1.97669	8.10238	-7.19341	3.05348e-12	1.9095e-11	17.1356
PCOLCE2	1.28144	4.26222	7.18791	3.16474e-12	1.97662e-11	17.1006
RCN3	-1.18552	7.32947	-7.182	3.28856e-12	2.04888e-11	17.0631
DDX51	-1.00368	8.38877	-7.16644	3.63802e-12	2.25545e-11	16.9645
HK2	-1.36564	7.07055	-7.16626	3.64224e-12	2.25714e-11	16.9634
CHRNA5	-1.23872	6.46192	-7.16311	3.71729e-12	2.29894e-11	16.9434
KIF12	-1.52647	6.0196	-7.15356	3.95447e-12	2.43765e-11	16.883
RSPO2	1.1137	4.2703	7.13817	4.36846e-12	2.67323e-11	16.7858
TRIM31	-1.92028	7.92886	-7.13213	4.54222e-12	2.77507e-11	16.7477
HBB	1.99647	7.98499	7.12974	4.61315e-12	2.81613e-11	16.7325
SLC39A14	-1.02437	8.73484	-7.12823	4.65826e-12	2.84251e-11	16.723
CTSS	-1.09189	7.60606	-7.12738	4.68401e-12	2.85708e-11	16.7177
CDH11	-1.3976	7.60969	-7.12536	4.74524e-12	2.89093e-11	16.705
VEGFA	-1.14928	7.07274	-7.12229	4.84036e-12	2.9465e-11	16.6856
SLC43A3	-1.04302	6.07369	-7.118	4.97632e-12	3.02318e-11	16.6585
PHLDA2	-1.49669	8.30389	-7.11174	5.18107e-12	3.14126e-11	16.6192
PGA4	1.75199	3.48567	7.10247	5.5002e-12	3.32328e-11	16.5608
SLC35F2	-1.1095	7.44381	-7.10244	5.50108e-12	3.32328e-11	16.5606
ZNF69	-1.31903	7.12891	-7.09709	5.6939e-12	3.43565e-11	16.527
PILRB	-1.13222	5.48314	-7.0934	5.83066e-12	3.51397e-11	16.5038
TRIB3	-1.70851	6.84382	-7.08583	6.12148e-12	3.68297e-11	16.4563
MAL2	-1.41983	9.88305	-7.08317	6.22711e-12	3.74245e-11	16.4396
HMGB2	-1.04856	9.13571	-7.07167	6.70474e-12	4.01992e-11	16.3674
LOX	-1.25736	6.11801	-7.06943	6.80184e-12	4.07329e-11	16.3534
CD2AP	-1.06906	7.52733	-7.06296	7.08986e-12	4.23738e-11	16.3129
MOCOS	-1.16914	6.47109	-7.06058	7.19881e-12	4.29741e-11	16.298
SLC25A4	1.19906	7.73866	7.04915	7.74621e-12	4.59515e-11	16.2264
PRSS22	-1.48098	6.31374	-7.04278	8.06843e-12	4.78067e-11	16.1866
PYGM	1.22378	4.03524	7.04118	8.15162e-12	4.82429e-11	16.1766
HNF4G	-1.55411	6.93532	-7.03826	8.30499e-12	4.91121e-11	16.1584
TNFSF4	-1.13	5.10956	-7.0367	8.3884e-12	4.95186e-11	16.1487
TNFSF15	-1.3013	6.06376	-7.03521	8.4686e-12	4.99625e-11	16.1394
ITGA11	-1.34729	5.81769	-7.03302	8.58836e-12	5.05703e-11	16.1257
CDK6	-1.25098	7.67114	-7.03096	8.70194e-12	5.11396e-11	16.1129
BTN3A2	-1.00396	7.30372	-7.02998	8.75676e-12	5.14218e-11	16.1067
WWC1	-1.02067	7.12452	-7.02205	9.2116e-12	5.39669e-11	16.0573
PLXND1	-1.00604	6.23065	-7.0122	9.80974e-12	5.73157e-11	15.9959
SALL4	-1.78432	5.00116	-7.00191	1.04748e-11	6.10599e-11	15.9319
PRKCI	-1.02482	7.36517	-7.00089	1.05432e-11	6.14347e-11	15.9255
CCNE1	-1.788	6.72215	-6.9993	1.06505e-11	6.20122e-11	15.9156
FZD2	-1.19976	6.07965	-6.99814	1.07294e-11	6.24478e-11	15.9084
ESPL1	-1.06095	5.91403	-6.99754	1.07705e-11	6.26628e-11	15.9047
CBLC	-1.27248	7.8288	-6.99026	1.12814e-11	6.55345e-11	15.8594
CLDN3	-2.77077	8.5511	-6.97768	1.22208e-11	7.08011e-11	15.7814
PLEK2	-1.41003	8.06007	-6.97582	1.23665e-11	7.15904e-11	15.7698
HLF	1.27973	4.30124	6.97231	1.26452e-11	7.30917e-11	15.7481
MBTD1	-1.06418	6.21533	-6.97207	1.26647e-11	7.31484e-11	15.7466
ERBB3	-1.10862	8.96429	-6.96984	1.28449e-11	7.40759e-11	15.7328
STEAP1	-1.40227	7.55258	-6.9656	1.31958e-11	7.59547e-11	15.7065
SPIN4	-1.1464	6.61921	-6.96208	1.34938e-11	7.75521e-11	15.6847
TNFRSF25	-1.17656	6.25051	-6.93447	1.60724e-11	9.18138e-11	15.514
S100B	1.09159	4.35387	6.93022	1.65101e-11	9.4101e-11	15.4878
COL5A3	-1.00998	5.30714	-6.91659	1.79961e-11	1.02147e-10	15.4037
MATN3	-1.30941	4.6697	-6.9131	1.83961e-11	1.04339e-10	15.3823
USH1C	-1.4354	6.88736	-6.90884	1.88977e-11	1.06943e-10	15.3561
PGA3	3.47966	4.8344	6.90665	1.91603e-11	1.08348e-10	15.3426
ARC	1.24028	3.84538	6.90484	1.93801e-11	1.09509e-10	15.3315
STRA6	-1.43043	4.35084	-6.89144	2.10876e-11	1.18493e-10	15.2491
DNASE1L3	1.3575	4.68554	6.88833	2.15049e-11	1.20614e-10	15.23
GKN1	4.5728	6.49996	6.8845	2.203e-11	1.23331e-10	15.2064
STC2	-1.17542	5.44498	-6.8752	2.3356e-11	1.30319e-10	15.1494
PDZRN4	1.48964	3.99076	6.85784	2.60456e-11	1.44527e-10	15.0431
CAB39L	1.08482	5.80169	6.85518	2.64849e-11	1.46803e-10	15.0268
COL7A1	-1.61386	6.58737	-6.85124	2.71466e-11	1.5003e-10	15.0027
KLF5	-1.44836	8.84725	-6.83572	2.99184e-11	1.64567e-10	14.9079
KRT8	-1.36804	11.0225	-6.83284	3.04621e-11	1.67376e-10	14.8904
FHL1	2.03556	7.19259	6.82278	3.2439e-11	1.77528e-10	14.829
FABP4	1.72729	5.0045	6.81412	3.42436e-11	1.87066e-10	14.7763
BAIAP2L2	-1.43843	8.19404	-6.81393	3.42839e-11	1.87218e-10	14.7751
GUCA2B	1.4986	3.89358	6.79798	3.78682e-11	2.05603e-10	14.6781
CHMP4C	-1.13544	6.84897	-6.79143	3.94459e-11	2.13709e-10	14.6384
IL23A	-1.08176	4.76383	-6.79105	3.95408e-11	2.14042e-10	14.636
LFNG	-1.09255	8.79746	-6.79042	3.96948e-11	2.14749e-10	14.6322
GALNT3	-1.28847	7.40251	-6.78923	3.99912e-11	2.16199e-10	14.625
SFRP4	-2.50524	7.33028	-6.78675	4.06117e-11	2.19475e-10	14.61
CXCL3	-1.59267	5.89107	-6.78341	4.14667e-11	2.23855e-10	14.5896
MSX2	-1.24445	5.57484	-6.77592	4.34424e-11	2.3352e-10	14.5443
GRIPAP1	-1.0678	8.00045	-6.77134	4.46981e-11	2.39844e-10	14.5165
WDR72	-2.2885	6.11603	-6.76818	4.55824e-11	2.44242e-10	14.4974
BCL2A1	-1.20141	5.64074	-6.76281	4.71294e-11	2.52085e-10	14.4649
SOX15	1.36506	4.78114	6.7482	5.15976e-11	2.74818e-10	14.3766
CASQ2	1.84523	4.66979	6.74669	5.2085e-11	2.77121e-10	14.3674
KLF15	1.28523	4.60155	6.73941	5.44864e-11	2.88881e-10	14.3235
ADAMDEC1	-1.68469	6.72018	-6.73895	5.46401e-11	2.89493e-10	14.3207
CGN	-1.42706	8.56635	-6.71055	6.51243e-11	3.41569e-10	14.1496
FASN	-1.05799	9.33334	-6.70533	6.72583e-11	3.52273e-10	14.1182
IGF2BP3	-1.81007	5.60406	-6.69228	7.2888e-11	3.80179e-10	14.0399
ELOVL7	-1.0729	5.61447	-6.68963	7.40895e-11	3.85781e-10	14.024
NETO2	-1.33632	5.39195	-6.68642	7.55649e-11	3.92652e-10	14.0047
IL2RA	-1.03475	4.98177	-6.68157	7.78573e-11	4.0387e-10	13.9756
PPP1R3C	1.76439	5.81906	6.6801	7.85645e-11	4.07398e-10	13.9668
FCER1G	-1.30316	8.81106	-6.67592	8.06068e-11	4.17274e-10	13.9418
CKB	1.82382	8.0676	6.67388	8.16231e-11	4.22245e-10	13.9296
PTGS1	1.17752	6.49711	6.67066	8.32566e-11	4.30245e-10	13.9103
CPA2	1.92322	4.00171	6.66648	8.54203e-11	4.41134e-10	13.8853
EHF	-1.43973	7.86195	-6.6619	8.78586e-11	4.52644e-10	13.8579
MT1A	1.6888	7.81514	6.65942	8.9206e-11	4.59273e-10	13.8431
FOXRED2	-1.01903	6.79731	-6.65101	9.39224e-11	4.82405e-10	13.7929
MMP1	-2.23243	7.74246	-6.64785	9.57594e-11	4.91507e-10	13.774
BATF2	-1.30303	6.26938	-6.64093	9.99068e-11	5.11751e-10	13.7327
LAD1	-1.22286	9.9798	-6.63795	1.01748e-10	5.20302e-10	13.7149
CELSR1	-1.03331	5.40414	-6.63447	1.03933e-10	5.30576e-10	13.6942
HSPB3	1.08894	3.64237	6.63	1.06815e-10	5.44553e-10	13.6676
HEYL	-1.29044	7.35427	-6.62432	1.10592e-10	5.6286e-10	13.6337
KLF4	1.30011	8.2849	6.62005	1.1351e-10	5.7674e-10	13.6084
SCN7A	1.07814	3.71882	6.61844	1.14636e-10	5.8227e-10	13.5987
FEZF1	-1.16882	3.79371	-6.60957	1.21013e-10	6.12397e-10	13.546
COL6A3	-1.33763	9.79295	-6.60737	1.22643e-10	6.20436e-10	13.533
PGM5	2.20472	6.46376	6.60296	1.25989e-10	6.363e-10	13.5068
HMGA2	-1.23238	4.17186	-6.60259	1.26268e-10	6.37495e-10	13.5046
ISG15	-1.35884	9.25772	-6.58129	1.4375e-10	7.23101e-10	13.3783
SLC2A4	1.28778	4.28933	6.58056	1.44395e-10	7.26104e-10	13.374
P2RY14	1.18973	4.74186	6.57411	1.50163e-10	7.54104e-10	13.3358
PTN	1.23994	6.55668	6.57195	1.52149e-10	7.63319e-10	13.323
ABCC3	-1.36315	8.8985	-6.56977	1.54176e-10	7.73233e-10	13.3101
KRT80	-1.79365	6.13344	-6.56931	1.54606e-10	7.75134e-10	13.3074
SOD2	-1.02833	8.87703	-6.55877	1.64822e-10	8.2471e-10	13.2451
IRF8	-1.20186	7.90393	-6.55534	1.68281e-10	8.39518e-10	13.2249
SOX10	1.08984	3.71827	6.55488	1.68754e-10	8.41599e-10	13.2222
ZG16	1.29682	3.68431	6.54798	1.75953e-10	8.75194e-10	13.1815
CTLA4	-1.1728	5.41659	-6.54208	1.82353e-10	9.05538e-10	13.1467
TNFAIP2	-1.25821	7.51698	-6.54136	1.83147e-10	9.09183e-10	13.1425
MMP12	-2.35386	7.77384	-6.53571	1.89519e-10	9.39269e-10	13.1092
CCNO	-1.15977	6.09573	-6.53518	1.90121e-10	9.41947e-10	13.1061
PON2	-1.01393	9.05719	-6.51074	2.20362e-10	1.0815e-09	12.9624
PXDN	-1.05389	6.89613	-6.5088	2.22955e-10	1.09245e-09	12.951
HOXB7	-1.39137	7.79762	-6.50183	2.32522e-10	1.13675e-09	12.9101
SLC5A5	1.75246	4.04712	6.49675	2.39736e-10	1.17012e-09	12.8804
COL8A1	-1.68052	7.45666	-6.49336	2.44687e-10	1.19237e-09	12.8605
KCNE3	-1.33595	6.25892	-6.49239	2.46113e-10	1.1989e-09	12.8549
RCOR2	-1.24756	5.44109	-6.48866	2.51692e-10	1.22414e-09	12.833
STK31	-1.31802	4.55432	-6.48522	2.5696e-10	1.24855e-09	12.8129
APOA4	2.34329	4.11234	6.47668	2.70486e-10	1.31048e-09	12.763
TRIB2	-1.03746	7.47785	-6.471	2.79865e-10	1.35375e-09	12.7298
SGCA	1.41878	4.65931	6.46463	2.90765e-10	1.40379e-09	12.6926
SULF2	-1.09183	8.23221	-6.44944	3.18481e-10	1.53124e-09	12.604
KIFC2	-1.00872	6.15049	-6.44212	3.32743e-10	1.59424e-09	12.5614
CNTFR	1.59061	4.3465	6.43255	3.52325e-10	1.68219e-09	12.5058
TAP1	-1.06132	10.013	-6.41758	3.85256e-10	1.83191e-09	12.4188
PLAC9	1.28159	5.95198	6.41087	4.00962e-10	1.9018e-09	12.38
CDH19	1.07165	3.73838	6.40282	4.20673e-10	1.98966e-09	12.3333
ICAM1	-1.06236	6.40457	-6.40277	4.208e-10	1.98966e-09	12.333
USP49	-1.0116	6.8016	-6.40033	4.26943e-10	2.01744e-09	12.3189
MMRN1	1.34236	4.91826	6.39591	4.38327e-10	2.06671e-09	12.2933
VIL1	-1.80971	7.00457	-6.38524	4.67018e-10	2.19719e-09	12.2316
CCDC69	1.21973	5.96453	6.38441	4.69314e-10	2.20662e-09	12.2269
SST	2.52257	4.87054	6.38179	4.76682e-10	2.23848e-09	12.2117
CTSG	1.54707	4.6247	6.38045	4.80484e-10	2.25353e-09	12.204
SATB2	-1.04248	5.02848	-6.37871	4.85493e-10	2.27421e-09	12.1939
APOBEC2	1.19696	4.1639	6.37323	5.01525e-10	2.34712e-09	12.1623
RNF43	-1.22153	5.43756	-6.36067	5.40295e-10	2.51611e-09	12.0899
COL27A1	-1.0383	5.30886	-6.35912	5.45256e-10	2.53765e-09	12.081
CYP4B1	1.06489	3.74916	6.35337	5.64149e-10	2.62154e-09	12.0479
E2F2	-1.11805	6.63766	-6.35028	5.74559e-10	2.66582e-09	12.0301
TNFRSF11B	-1.65961	5.47952	-6.3465	5.87533e-10	2.72085e-09	12.0084
HBA2	1.64868	7.96719	6.33861	6.15583e-10	2.84476e-09	11.963
SLC27A2	-1.29929	6.41073	-6.33594	6.2537e-10	2.88563e-09	11.9477
EGFL6	-1.18082	5.22279	-6.31967	6.88351e-10	3.15411e-09	11.8544
BATF	-1.11863	6.69368	-6.31335	7.14453e-10	3.26249e-09	11.8182
PNCK	1.81781	4.8923	6.31235	7.18667e-10	3.27911e-09	11.8125
CST4	-1.18967	3.91725	-6.30893	7.33278e-10	3.33973e-09	11.793
EFNA3	-1.14041	4.85328	-6.30432	7.53465e-10	3.42382e-09	11.7666
ANGPTL1	1.52926	4.36161	6.29494	7.96163e-10	3.60658e-09	11.713
GHR	1.15948	4.58561	6.29088	8.15382e-10	3.68702e-09	11.6898
CATSPERB	-1.14293	4.47407	-6.2858	8.40028e-10	3.79166e-09	11.6609
SPHK1	-1.04429	6.05634	-6.28085	8.64794e-10	3.89763e-09	11.6326
BTBD16	-1.16342	4.58723	-6.27795	8.79645e-10	3.9622e-09	11.6161
SEMA4G	-1.05108	6.25175	-6.26854	9.29456e-10	4.17413e-09	11.5625
MMP7	-2.74544	8.51784	-6.26548	9.46266e-10	4.24332e-09	11.5451
PKP2	-1.01241	7.09821	-6.26413	9.53795e-10	4.27455e-09	11.5374
STC1	-1.06438	7.06457	-6.24635	1.05828e-09	4.72042e-09	11.4364
PDK4	1.77178	7.17757	6.22999	1.16424e-09	5.16716e-09	11.3437
GFRA1	1.31617	4.34655	6.21055	1.30367e-09	5.74886e-09	11.2338
PCP4L1	1.41931	3.94006	6.20921	1.31387e-09	5.78706e-09	11.2262
ASPHD1	-1.45435	5.94352	-6.19741	1.4071e-09	6.17794e-09	11.1597
PRR15	-1.18373	6.7233	-6.19316	1.4422e-09	6.32466e-09	11.1357
IBSP	-1.06313	3.88383	-6.19201	1.45187e-09	6.36156e-09	11.1292
TC2N	-1.07624	7.42833	-6.19087	1.46148e-09	6.39626e-09	11.1228
XAF1	-1.11658	6.82589	-6.18303	1.52941e-09	6.67038e-09	11.0787
SIX4	-1.02348	5.15736	-6.17695	1.58421e-09	6.89333e-09	11.0445
TDRD5	-1.09347	4.08768	-6.16792	1.66922e-09	7.24512e-09	10.9938
PLA1A	-1.27069	5.70558	-6.15923	1.75521e-09	7.60038e-09	10.945
FPR3	-1.20381	6.91934	-6.15837	1.7639e-09	7.63584e-09	10.9402
CD86	-1.0213	6.37754	-6.15316	1.81779e-09	7.85562e-09	10.911
COL18A1	-1.01548	8.02115	-6.14884	1.86365e-09	8.04689e-09	10.8868
NID2	-1.00522	5.77322	-6.1472	1.88136e-09	8.11872e-09	10.8776
APOBEC3B	-1.25329	5.35165	-6.14076	1.95249e-09	8.40651e-09	10.8415
FNDC5	1.07121	4.29249	6.09888	2.48377e-09	1.05438e-08	10.6079
SLC7A8	1.01812	6.67266	6.09858	2.48808e-09	1.05592e-08	10.6062
PTCHD1	1.05618	3.65338	6.09802	2.4961e-09	1.05872e-08	10.6031
CILP2	-1.10007	3.99636	-6.07879	2.78649e-09	1.17203e-08	10.4963
SUCNR1	-1.19068	4.59698	-6.05688	3.15756e-09	1.31894e-08	10.375
CPNE7	-1.10244	4.60323	-6.05396	3.21064e-09	1.34037e-08	10.3588
RNASE2	-1.05544	4.61942	-6.04823	3.3171e-09	1.38125e-08	10.3272
CHGA	2.60378	5.36611	6.0449	3.38069e-09	1.40554e-08	10.3087
CREB3L1	-1.22986	7.03079	-6.04229	3.43124e-09	1.42616e-08	10.2943
IL11	-1.45457	4.60342	-6.03749	3.52625e-09	1.46364e-08	10.2678
TFAP2A	-1.37706	6.31235	-6.0322	3.6338e-09	1.50539e-08	10.2387
LDB3	1.1626	3.95653	6.0252	3.78115e-09	1.56258e-08	10.2001
FKBP10	-1.18735	6.55218	-6.0163	3.97705e-09	1.63995e-08	10.1511
BTG2	1.05653	8.67196	6.0152	4.00194e-09	1.64976e-08	10.1451
SKAP1	-1.00299	6.46089	-5.99745	4.42494e-09	1.81376e-08	10.0476
TNFSF13B	-1.10609	6.72917	-5.99643	4.45067e-09	1.82345e-08	10.042
GBP5	-1.48196	5.93915	-5.99122	4.58355e-09	1.87319e-08	10.0135
CLRN3	-1.97857	7.81361	-5.97513	5.01943e-09	2.04194e-08	9.9254
MEP1B	1.26982	4.12056	5.96004	5.46478e-09	2.2118e-08	9.84298
IRAK2	-1.02713	7.02792	-5.95979	5.4724e-09	2.21429e-08	9.84163
RBPMS2	1.76015	6.96087	5.95154	5.73262e-09	2.31711e-08	9.79659
DIO2	-1.26476	6.99571	-5.93201	6.39691e-09	2.56845e-08	9.6903
PSAT1	-1.32148	7.67028	-5.9165	6.97727e-09	2.78446e-08	9.60613
ARL4D	1.10294	4.65921	5.91079	7.20379e-09	2.86956e-08	9.57517
LAPTM4B	-1.05211	10.0696	-5.90181	7.5745e-09	3.00851e-08	9.52654
GFRA3	1.30988	4.4486	5.9007	7.62156e-09	3.02482e-08	9.52053
MMP3	-2.26756	6.53621	-5.89711	7.7761e-09	3.07888e-08	9.50108
FSCN1	-1.12149	8.88769	-5.89611	7.81954e-09	3.09527e-08	9.49568
CCL4L2	-1.32751	6.29767	-5.87263	8.91251e-09	3.51045e-08	9.36892
GAD1	-1.24704	4.34676	-5.86973	9.05738e-09	3.56194e-08	9.3533
S100A12	1.3049	4.50961	5.86299	9.40267e-09	3.6891e-08	9.31705
TMPRSS4	-1.27653	7.18745	-5.85179	1.00063e-08	3.91272e-08	9.25678
BCHE	1.34251	4.37293	5.84427	1.04322e-08	4.07084e-08	9.2164
NTN1	1.32286	5.71519	5.84153	1.05915e-08	4.12875e-08	9.20172
FCER1A	1.44901	4.85417	5.83605	1.09182e-08	4.25062e-08	9.1723
IFI44	-1.17823	7.94393	-5.83409	1.1037e-08	4.29246e-08	9.16182
METTL7A	1.15666	7.40878	5.81626	1.21799e-08	4.71873e-08	9.0664
TMPRSS3	-1.53843	6.96263	-5.81495	1.22682e-08	4.75051e-08	9.0594
TNXB	1.19789	4.65699	5.80714	1.28088e-08	4.94719e-08	9.01764
MSLN	-2.51322	8.24953	-5.80692	1.28239e-08	4.9506e-08	9.0165
KCNK3	1.19599	4.42379	5.8056	1.29175e-08	4.98532e-08	9.00947
PLS1	-1.1624	8.98554	-5.7942	1.3755e-08	5.29101e-08	8.94864
GSTM2	1.00509	5.94619	5.79065	1.40265e-08	5.38859e-08	8.92971
TCEAL2	1.70428	4.82345	5.78458	1.45025e-08	5.5672e-08	8.89741
TMEM158	-1.07365	7.8915	-5.7783	1.50111e-08	5.75075e-08	8.86404
HSPB6	2.24409	6.78258	5.77437	1.5339e-08	5.87341e-08	8.84312
ALDOC	1.01866	6.94516	5.77149	1.55834e-08	5.96246e-08	8.82782
ABCA8	1.40615	4.9423	5.76482	1.61636e-08	6.17195e-08	8.79244
PDZD4	1.0436	4.18416	5.7566	1.69082e-08	6.44163e-08	8.74885
SLC28A3	-1.1359	4.59327	-5.75643	1.69235e-08	6.44427e-08	8.74797
SLCO4A1	-1.16401	6.75457	-5.75643	1.69236e-08	6.44427e-08	8.74796
C4BPA	-1.60616	4.73001	-5.75189	1.73499e-08	6.59001e-08	8.72389
AMH	-1.16164	4.31702	-5.74686	1.78335e-08	6.76011e-08	8.69728
STEAP2	-1.01293	6.77125	-5.74457	1.80577e-08	6.84166e-08	8.68519
APOC3	1.85691	4.00425	5.7428	1.82334e-08	6.90648e-08	8.67582
CSTA	1.42607	5.1295	5.73329	1.92051e-08	7.2564e-08	8.62557
REP15	1.19203	4.28809	5.72539	2.00515e-08	7.56294e-08	8.58385
BIRC7	-1.00991	4.02135	-5.72147	2.04838e-08	7.70871e-08	8.5632
SOX21	2.01104	5.01724	5.70778	2.20691e-08	8.26622e-08	8.49108
CHRDL1	1.48534	4.51557	5.70575	2.23135e-08	8.34948e-08	8.48043
MST1R	-1.10081	7.13322	-5.69276	2.39453e-08	8.93575e-08	8.41216
DEFA5	2.52867	4.53342	5.69193	2.40528e-08	8.97368e-08	8.40782
ASPN	-1.25776	6.0096	-5.68701	2.47045e-08	9.19863e-08	8.38197
TMOD1	1.28513	5.03271	5.67908	2.5789e-08	9.5671e-08	8.34041
SULT2A1	1.37933	3.76515	5.67768	2.59848e-08	9.63031e-08	8.33309
CIDEC	1.6598	5.26119	5.67746	2.60159e-08	9.63946e-08	8.33194
ARHGAP4	-1.00943	6.76159	-5.67658	2.61399e-08	9.68303e-08	8.32734
MMP10	-1.4586	4.99744	-5.67604	2.62168e-08	9.70676e-08	8.3245
CARTPT	1.44801	3.92589	5.67575	2.62584e-08	9.71742e-08	8.32296
RPL22L1	-1.01448	6.59909	-5.66878	2.72671e-08	1.00611e-07	8.28651
KCNMB1	1.66233	6.51213	5.66813	2.73631e-08	1.00941e-07	8.28311
RGS2	1.12125	8.94851	5.66247	2.82125e-08	1.03821e-07	8.25355
LMOD1	1.78144	6.24339	5.65726	2.90184e-08	1.06554e-07	8.22631
CD36	1.08455	5.49518	5.65297	2.96975e-08	1.08968e-07	8.20394
MYH11	2.40571	9.47677	5.60863	3.76981e-08	1.36896e-07	7.97334
ENTPD3	1.06124	4.32343	5.59935	3.96206e-08	1.43694e-07	7.92527
FOXC1	-1.24976	7.88877	-5.59024	4.16003e-08	1.50416e-07	7.87814
HES6	-1.1845	7.43798	-5.58806	4.20868e-08	1.52138e-07	7.86691
TMPRSS11B	1.09138	3.21297	5.58282	4.32816e-08	1.56196e-07	7.83986
NPY	1.25905	3.97561	5.58251	4.33533e-08	1.56417e-07	7.83826
SRPX	1.38079	6.31858	5.58167	4.35502e-08	1.5708e-07	7.83388
SLC2A12	1.0479	4.77631	5.58163	4.35579e-08	1.5708e-07	7.83371
HOXB13	-1.32915	4.80183	-5.57624	4.48298e-08	1.61398e-07	7.8059
PRKCG	-1.11339	4.11041	-5.57576	4.49446e-08	1.61696e-07	7.80343
DUSP4	-1.07504	6.17137	-5.56521	4.75471e-08	1.7041e-07	7.74904
WNT5A	-1.02513	6.24498	-5.5594	4.90415e-08	1.75309e-07	7.71915
BCAT1	-1.02132	5.54511	-5.54787	5.21444e-08	1.85961e-07	7.65988
CXADR	-1.03484	8.04846	-5.54728	5.23086e-08	1.86503e-07	7.65685
MAOB	1.39167	6.30434	5.53011	5.73002e-08	2.0315e-07	7.56882
CPLX1	-1.04833	5.81698	-5.5292	5.75759e-08	2.04032e-07	7.56418
IFIT3	-1.07097	7.23254	-5.52529	5.87804e-08	2.08008e-07	7.54418
KRT78	1.16325	3.30451	5.51909	6.07435e-08	2.14453e-07	7.51246
TSPAN8	-1.63072	11.1215	-5.50847	6.42536e-08	2.26054e-07	7.45821
VIP	1.65322	4.71383	5.50818	6.4351e-08	2.26344e-07	7.45675
GHRL	1.54334	4.68631	5.48334	7.33635e-08	2.56137e-07	7.33021
PCSK9	-1.38022	5.54506	-5.48303	7.34834e-08	2.56496e-07	7.32863
CXCR4	-1.25534	7.76907	-5.48228	7.37742e-08	2.57452e-07	7.32482
HSPA2	1.08562	5.94317	5.47753	7.56418e-08	2.63726e-07	7.30069
RARRES1	-1.46363	7.78302	-5.47641	7.60881e-08	2.65221e-07	7.29501
ASB5	1.31944	3.9043	5.46816	7.94617e-08	2.75772e-07	7.25313
NEB	-1.05785	4.18251	-5.46692	7.99812e-08	2.77448e-07	7.24684
ALDH3A1	1.86402	6.81459	5.46291	8.16812e-08	2.82521e-07	7.22655
TMEM200A	-1.1467	6.03932	-5.45687	8.43103e-08	2.90997e-07	7.19597
COX7A1	1.04664	7.29221	5.44213	9.10801e-08	3.13147e-07	7.12144
DNER	1.07661	3.79002	5.43042	9.68353e-08	3.31578e-07	7.06232
CAPN12	-1.07273	5.03742	-5.42773	9.82063e-08	3.35892e-07	7.04876
OSM	-1.11647	5.04185	-5.41948	1.02523e-07	3.49787e-07	7.00726
CSF2	-1.02741	4.06621	-5.41692	1.03903e-07	3.54333e-07	6.99437
SPDYC	-1.0831	3.93401	-5.41614	1.04326e-07	3.55604e-07	6.99044
UGT8	-1.17462	6.62905	-5.40406	1.11103e-07	3.76763e-07	6.92974
PLN	1.58838	5.66017	5.40055	1.13148e-07	3.83525e-07	6.91215
CRNN	1.64149	3.7957	5.39317	1.17574e-07	3.97816e-07	6.87514
COMP	-1.69272	5.4061	-5.3915	1.18599e-07	4.00836e-07	6.86676
IFI44L	-1.30419	6.22844	-5.37716	1.27762e-07	4.30169e-07	6.795
DUSP1	1.0376	10.3281	5.37495	1.29231e-07	4.34727e-07	6.78398
F12	-1.08529	5.79651	-5.37374	1.30049e-07	4.37382e-07	6.7779
ASCL2	-1.8694	7.89483	-5.36937	1.33026e-07	4.467e-07	6.75607
PENK	1.0875	3.7201	5.34496	1.5091e-07	5.03844e-07	6.63447
SLC22A17	1.03277	5.70411	5.33869	1.55865e-07	5.19354e-07	6.60334
COL22A1	-1.03758	4.43603	-5.32918	1.63689e-07	5.43748e-07	6.55613
CDH1	-1.22612	10.1068	-5.31813	1.73258e-07	5.73768e-07	6.50138
AGT	-1.34164	5.87631	-5.31736	1.73944e-07	5.7579e-07	6.49757
LGR5	-1.34469	4.79631	-5.31713	1.7415e-07	5.76221e-07	6.49643
CXCL6	-1.47442	5.22183	-5.31338	1.77541e-07	5.86797e-07	6.47785
NPTX1	1.32321	4.20707	5.31244	1.78396e-07	5.89365e-07	6.47322
CLDN5	1.0737	6.49499	5.31174	1.79041e-07	5.91239e-07	6.46974
MYL9	1.56334	9.15242	5.30351	1.86754e-07	6.15768e-07	6.4291
FN1	-1.15314	7.10537	-5.29777	1.92333e-07	6.33611e-07	6.40075
PPP1R14A	1.30306	7.08043	5.29347	1.96617e-07	6.46876e-07	6.37953
PTPRU	-1.06662	5.89306	-5.28976	2.00376e-07	6.581e-07	6.36128
RNF128	-1.16188	7.53625	-5.28826	2.01922e-07	6.626e-07	6.35388
MTTP	1.66528	4.53438	5.28451	2.05834e-07	6.74996e-07	6.3354
CNN1	2.17524	7.82352	5.28042	2.10174e-07	6.88632e-07	6.3153
JAM2	1.07064	5.7864	5.27914	2.11558e-07	6.927e-07	6.30898
KIT	1.08507	5.29464	5.27819	2.1259e-07	6.95646e-07	6.30429
ASB2	1.10036	4.73369	5.27699	2.13889e-07	6.99743e-07	6.29842
MAOA	1.18802	7.61	5.27612	2.14844e-07	7.02717e-07	6.29413
PSD	1.21979	4.39396	5.27308	2.18206e-07	7.12789e-07	6.27917
IFITM1	-1.10454	9.81289	-5.26619	2.26002e-07	7.37138e-07	6.24537
CDKN2A	-1.55256	5.48788	-5.25285	2.41885e-07	7.86906e-07	6.17996
PRAME	-1.47535	4.68923	-5.24824	2.47624e-07	8.03674e-07	6.15739
CNTN1	1.06443	4.01906	5.23941	2.58985e-07	8.38927e-07	6.1142
GJB1	-1.19135	6.1362	-5.2355	2.64176e-07	8.54522e-07	6.09509
GCG	1.02834	3.54566	5.23362	2.66703e-07	8.61888e-07	6.08593
GAL3ST2	-1.1136	4.38029	-5.23316	2.67328e-07	8.63362e-07	6.08367
KCNN4	-1.16438	6.54695	-5.22263	2.81974e-07	9.08723e-07	6.03233
TLX1	-1.00212	4.22468	-5.21697	2.90169e-07	9.3374e-07	6.00475
FXYD6	1.03135	5.27982	5.21042	2.99933e-07	9.63725e-07	5.9729
KCNK1	-1.0815	7.87257	-5.20894	3.02196e-07	9.70308e-07	5.96567
CLDN2	-2.03177	6.77908	-5.20516	3.08014e-07	9.87592e-07	5.94731
SNCG	1.02063	4.99233	5.20476	3.08644e-07	9.89191e-07	5.94535
TNNC1	-1.20564	4.99736	-5.19701	3.20948e-07	1.02623e-06	5.90773
DES	2.6422	7.90574	5.19677	3.21335e-07	1.02725e-06	5.90657
CYP3A4	1.35488	3.92538	5.19013	3.3226e-07	1.06038e-06	5.8744
RCAN2	1.14873	6.9506	5.15553	3.95344e-07	1.24854e-06	5.70717
SLC6A14	-1.54805	5.63886	-5.15515	3.96099e-07	1.25066e-06	5.70534
POF1B	-1.04316	6.98521	-5.13205	4.44594e-07	1.39736e-06	5.59427
CD55	-1.12698	8.80631	-5.13089	4.47174e-07	1.40489e-06	5.58871
NOX1	-1.28788	4.55625	-5.12376	4.63347e-07	1.45328e-06	5.55455
CCL20	-1.78181	8.07532	-5.11177	4.91852e-07	1.53758e-06	5.49716
DNAJB5	1.0316	5.3388	5.11089	4.94011e-07	1.54401e-06	5.49295
ZIC2	-1.57604	4.97068	-5.10357	5.12339e-07	1.59832e-06	5.45793
LRRC15	-1.07701	5.13135	-5.10137	5.17961e-07	1.61453e-06	5.44744
B3GNT6	1.48036	5.55389	5.09679	5.29865e-07	1.64926e-06	5.4256
COL4A5	1.21624	5.90837	5.08867	5.51654e-07	1.71285e-06	5.38688
ANKS4B	-1.09103	5.92492	-5.08424	5.63895e-07	1.74906e-06	5.36579
BST2	-1.05933	9.60229	-5.07884	5.79153e-07	1.79307e-06	5.34013
SERINC2	-1.0052	8.72035	-5.07372	5.94028e-07	1.8365e-06	5.31577
F2RL1	-1.1033	8.52103	-5.0671	6.13773e-07	1.89405e-06	5.28435
IFNG	-1.00868	4.34355	-5.05528	6.50649e-07	2.00131e-06	5.2283
ACTG2	2.06774	10.0718	5.05086	6.64957e-07	2.04283e-06	5.20741
LIMS2	1.09163	5.64262	5.04017	7.00912e-07	2.14849e-06	5.15683
CPE	1.23363	6.88852	5.02334	7.613e-07	2.32464e-06	5.07747
CCL18	-1.361	6.07333	-5.02268	7.63742e-07	2.33163e-06	5.0744
RASEF	-1.07617	6.67342	-5.0212	7.69337e-07	2.34823e-06	5.06739
RBP2	1.946	4.98589	5.01374	7.97958e-07	2.43265e-06	5.03232
KRT17	-2.21281	7.23947	-5.01166	8.06138e-07	2.4561e-06	5.02253
PSCA	2.41083	6.7634	5.00004	8.53249e-07	2.59336e-06	4.96801
CGNL1	1.09169	6.15566	4.99692	8.66374e-07	2.63167e-06	4.95335
SLC44A4	-1.22515	10.9101	-4.99533	8.73119e-07	2.64896e-06	4.94591
CDX2	-1.70683	6.78855	-4.99475	8.75599e-07	2.65489e-06	4.94319
GBP4	-1.19868	7.83676	-4.99446	8.76858e-07	2.65817e-06	4.94181
ABI3BP	1.39099	6.12665	4.98297	9.27382e-07	2.79731e-06	4.88804
BAAT	-1.17617	4.05125	-4.97388	9.69347e-07	2.91692e-06	4.84557
SERPINA1	-1.73217	9.32595	-4.96613	1.00655e-06	3.02045e-06	4.80944
HOXA9	-1.17268	4.4874	-4.95194	1.07834e-06	3.22372e-06	4.74335
GJB3	-1.2113	6.26171	-4.94829	1.09755e-06	3.27662e-06	4.72641
GBP6	1.09282	3.70173	4.9385	1.15084e-06	3.42287e-06	4.68093
LUM	-1.15112	10.8769	-4.93409	1.17565e-06	3.48979e-06	4.66048
C4BPB	-1.29972	5.88934	-4.92839	1.20849e-06	3.57533e-06	4.63406
CLCA4	1.21327	3.64691	4.92354	1.2371e-06	3.65569e-06	4.61162
KRT7	-1.91778	7.24204	-4.92092	1.25281e-06	3.70139e-06	4.59952
F10	1.08199	4.82796	4.91541	1.28655e-06	3.79652e-06	4.57404
PRRX1	-1.11388	6.6653	-4.91537	1.28676e-06	3.79652e-06	4.57388
CARD11	-1.04107	6.26027	-4.91381	1.29651e-06	3.82303e-06	4.56665
C7	1.78342	5.75627	4.8945	1.42265e-06	4.17705e-06	4.47765
MYEOV	-1.246	6.85728	-4.88942	1.45774e-06	4.27346e-06	4.45429
KRT6C	1.31707	3.44842	4.88567	1.48421e-06	4.34601e-06	4.43704
FOXA2	-1.46007	8.32867	-4.88515	1.48792e-06	4.35518e-06	4.43465
TMEM176A	-1.03278	8.39586	-4.8798	1.52653e-06	4.46128e-06	4.4101
IVL	1.10064	3.52425	4.87608	1.55401e-06	4.53809e-06	4.393
SLC2A1	-1.00615	8.34372	-4.87523	1.56036e-06	4.55488e-06	4.3891
SFRP5	1.19676	4.13031	4.86739	1.61998e-06	4.71889e-06	4.35317
SBSN	1.1767	3.41478	4.86652	1.62673e-06	4.73763e-06	4.34919
F5	-1.37469	5.96881	-4.85992	1.67881e-06	4.88274e-06	4.31899
TOX3	-1.00767	6.22037	-4.84522	1.8007e-06	5.21117e-06	4.25185
IYD	-1.18504	5.25285	-4.83417	1.89788e-06	5.48086e-06	4.20151
LIPF	3.0318	6.06936	4.83321	1.90656e-06	5.5028e-06	4.19714
MFAP4	1.42065	9.25972	4.80654	2.16353e-06	6.2042e-06	4.07608
AKR1B10	2.34698	8.4251	4.80354	2.19449e-06	6.28582e-06	4.06248
SLC9A4	1.27743	4.28407	4.8032	2.19799e-06	6.29345e-06	4.06096
MYOCD	1.03361	4.47297	4.7885	2.35596e-06	6.71906e-06	3.99453
GPX2	-1.28381	11.569	-4.77417	2.52044e-06	7.16788e-06	3.92995
S100A8	1.63815	7.50374	4.77239	2.54171e-06	7.2243e-06	3.92191
LEMD1	-1.16023	4.43415	-4.77118	2.55621e-06	7.26278e-06	3.91647
COCH	-1.07143	4.99162	-4.76986	2.57206e-06	7.29958e-06	3.91055
CHRM2	1.02411	3.68854	4.74984	2.82544e-06	7.97825e-06	3.82067
SMYD1	1.409	3.88002	4.74219	2.92852e-06	8.25081e-06	3.7864
PLEK	-1.00233	7.3234	-4.741	2.94486e-06	8.29242e-06	3.78108
EEF1A2	1.50278	4.63136	4.74054	2.95113e-06	8.30678e-06	3.77905
GAMT	1.02099	5.64234	4.7137	3.34493e-06	9.35085e-06	3.65929
CRCT1	1.29564	3.53621	4.71128	3.38285e-06	9.45509e-06	3.64851
FABP6	-1.16512	4.92459	-4.70753	3.44228e-06	9.61588e-06	3.63186
TMPRSS11E	1.03064	3.40279	4.68859	3.75861e-06	1.04359e-05	3.54785
SCGB2A1	1.54338	4.78584	4.68569	3.80949e-06	1.05655e-05	3.535
SLURP1	1.17747	3.4797	4.67888	3.93164e-06	1.08863e-05	3.50484
SMPX	1.27261	4.04299	4.66795	4.13537e-06	1.14212e-05	3.45658
HOMER2	1.05172	4.74066	4.66063	4.27746e-06	1.17856e-05	3.42431
SYNPO2	1.64192	6.32089	4.62483	5.04264e-06	1.37685e-05	3.26717
REEP1	1.06734	5.06476	4.60343	5.56118e-06	1.51378e-05	3.17376
NPSR1	-1.27532	4.87522	-4.59708	5.72483e-06	1.55637e-05	3.14608
TNFSF9	-1.05717	5.33013	-4.58076	6.16631e-06	1.66979e-05	3.07522
DACT3	1.12658	6.17473	4.58015	6.18359e-06	1.67386e-05	3.07255
SORBS1	1.32831	7.26969	4.57794	6.24597e-06	1.68833e-05	3.06297
APOB	1.45355	4.22443	4.57512	6.32639e-06	1.70915e-05	3.05077
SYT13	-1.4754	7.22473	-4.56957	6.48809e-06	1.7498e-05	3.0267
NXPH4	-1.02057	4.33333	-4.56883	6.50973e-06	1.75524e-05	3.02352
SERPINB5	-1.53574	8.22153	-4.54612	7.21473e-06	1.93087e-05	2.92548
EFNA2	-1.07842	4.87871	-4.52272	8.01772e-06	2.13106e-05	2.8249
JPH2	1.13816	4.63524	4.51112	8.44668e-06	2.23486e-05	2.77524
FOXA3	-1.07218	7.89839	-4.48088	9.67143e-06	2.53672e-05	2.64628
XPNPEP2	1.27407	5.01811	4.47516	9.92136e-06	2.59641e-05	2.62198
HSPB7	1.5086	5.76437	4.47437	9.95673e-06	2.60477e-05	2.6186
PIWIL1	-1.11535	4.15556	-4.47368	9.98722e-06	2.61184e-05	2.61568
RNASE1	1.04381	9.78853	4.45364	1.09189e-05	2.83831e-05	2.53078
CLCA1	1.59612	4.22111	4.4416	1.15183e-05	2.98641e-05	2.47993
CHGB	1.19258	4.14713	4.43567	1.18248e-05	3.06065e-05	2.45494
SPRR2E	1.26436	3.42107	4.4299	1.21304e-05	3.13492e-05	2.43066
IL24	-1.01819	4.22675	-4.42304	1.2504e-05	3.22594e-05	2.40181
DEFA6	1.86369	4.33519	4.4211	1.26119e-05	3.25323e-05	2.39364
RGMA	1.34458	6.40194	4.39755	1.39906e-05	3.59171e-05	2.29498
AGR2	-1.49193	10.0988	-4.39466	1.41693e-05	3.63574e-05	2.28291
GREM2	1.08679	4.71817	4.37124	1.5702e-05	4.00456e-05	2.18529
CXCL12	1.0369	6.51291	4.3687	1.58771e-05	4.04648e-05	2.17475
CYP2B6	-1.21707	4.46002	-4.36011	1.64842e-05	4.19626e-05	2.1391
TAGLN	1.21759	10.1989	4.34514	1.75964e-05	4.46284e-05	2.07708
DKK4	1.03658	3.99854	4.33176	1.86497e-05	4.71181e-05	2.02187
ERN2	-1.20512	6.78766	-4.30464	2.0974e-05	5.25864e-05	1.91037
CD24	-1.00548	12.0526	-4.30431	2.10037e-05	5.26258e-05	1.90902
CCL21	1.39714	7.33281	4.30182	2.12315e-05	5.31789e-05	1.89879
TMEM45B	-1.00044	8.14832	-4.29186	2.21632e-05	5.53292e-05	1.85804
CYBRD1	1.01292	8.46909	4.27617	2.37111e-05	5.89793e-05	1.79399
C6orf58	1.82867	4.94126	4.27262	2.40749e-05	5.98253e-05	1.77955
CSAG1	-1.70631	4.58044	-4.26892	2.44608e-05	6.07242e-05	1.76447
CHST4	-1.14977	4.54164	-4.20888	3.15982e-05	7.72008e-05	1.52181
MAGEA3	-1.63954	4.50194	-4.20808	3.17065e-05	7.74488e-05	1.51857
MAGEA6	-1.5589	4.58151	-4.20509	3.21109e-05	7.83775e-05	1.50657
LGALS4	-1.42767	10.7224	-4.19122	3.40506e-05	8.27913e-05	1.45103
TACR2	1.32538	4.89053	4.18946	3.43059e-05	8.33584e-05	1.44396
NKD2	-1.15719	5.56151	-4.18503	3.49534e-05	8.48228e-05	1.42625
LAMA3	-1.00699	7.22147	-4.16988	3.72576e-05	9.01108e-05	1.36583
CYP2W1	-1.38406	5.05852	-4.16893	3.74058e-05	9.04401e-05	1.36207
CXCL5	-1.89166	6.88423	-4.16748	3.76356e-05	9.09668e-05	1.35627
CDH17	-1.92199	8.65698	-4.15033	4.04453e-05	9.73851e-05	1.28815
CHST13	-1.03213	5.15707	-4.15027	4.04554e-05	9.73931e-05	1.28791
MT1E	1.08482	9.50911	4.1336	4.33775e-05	0.00010403	1.22195
MLXIPL	-1.10967	5.32934	-4.12427	4.50994e-05	0.000107989	1.18515
ASS1	-1.0215	9.39982	-4.12198	4.5532e-05	0.000108973	1.17612
IRX3	1.08181	5.12565	4.10764	4.83325e-05	0.000115328	1.1197
GZMB	-1.05202	6.84183	-4.10428	4.90107e-05	0.000116873	1.10653
PODXL2	-1.0558	7.32981	-4.09582	5.07624e-05	0.000120897	1.07335
PRSS21	-1.40645	4.90788	-4.08889	5.22403e-05	0.000124241	1.04624
A2ML1	1.06768	3.54006	4.08786	5.24635e-05	0.000124752	1.04221
GOLT1A	-1.07759	6.51258	-4.07054	5.63563e-05	0.000133463	0.974607
FGL2	1.00427	7.37222	4.04937	6.14846e-05	0.000144657	0.892388
F13A1	1.0098	5.42048	4.01712	7.01628e-05	0.000163825	0.767821
FOSB	1.20144	7.5328	3.99328	7.73087e-05	0.000179402	0.676379
FOXJ1	-1.15603	4.9323	-3.9558	8.99591e-05	0.000206713	0.533602
MAGEA12	-1.36744	4.1014	-3.95577	8.99709e-05	0.000206713	0.533479
CES1	1.24407	5.63777	3.94889	9.24984e-05	0.000212112	0.507391
GSTA2	1.35917	5.20784	3.94636	9.34417e-05	0.000214113	0.497839
FBLN1	1.14259	9.24979	3.9315	9.91883e-05	0.000226457	0.441661
APOA1	1.67273	5.11151	3.92863	0.000100333	0.000228863	0.430864
KCNMA1	1.05847	5.50125	3.90366	0.000110855	0.000251613	0.33704
KRT20	1.94612	6.48131	3.89091	0.000116624	0.000263912	0.289338
REG3A	2.37949	7.27609	3.88873	0.000117641	0.000265976	0.281181
CXCL13	-1.31457	6.80608	-3.87716	0.000123164	0.000277509	0.238056
KRT4	1.39874	3.70537	3.87094	0.000126233	0.000284043	0.214928
TNS4	-1.25086	5.8166	-3.81675	0.000156226	0.000347192	0.0147639
SAA2	-1.00315	4.36418	-3.80641	0.000162662	0.000360593	-0.0231064
CXCL17	1.70092	6.73437	3.79418	0.000170601	0.000376923	-0.0678019
MRGPRF	1.00657	5.97303	3.77202	0.000185926	0.000408809	-0.148435
PCP4	1.08456	4.36311	3.73696	0.000212855	0.000464242	-0.275131
MFAP5	1.04039	6.73946	3.73299	0.000216124	0.00047103	-0.289395
GSTA1	1.58277	6.65553	3.72725	0.000220935	0.000480616	-0.310005
SLC19A3	-1.03949	5.14131	-3.71742	0.000229417	0.000497564	-0.345257
OGN	1.32114	5.60906	3.71576	0.000230879	0.000500519	-0.351201
KRT13	1.44867	3.95909	3.70667	0.00023904	0.000516582	-0.383695
TPSAB1	1.03718	7.2389	3.69551	0.000249431	0.000537885	-0.423491
NMU	-1.16133	6.47835	-3.68912	0.000255569	0.000550336	-0.446219
KLK6	-1.60884	5.96438	-3.66877	0.000276081	0.000591725	-0.518369
BEX2	1.06272	5.21818	3.65364	0.000292324	0.000624415	-0.571768
MYLK	1.15871	7.15805	3.65208	0.000294044	0.000627646	-0.577247
HAND2	1.12528	4.72703	3.60303	0.000353424	0.000746699	-0.748881
CFTR	-1.00206	5.94047	-3.58478	0.000378261	0.000795174	-0.812187
PPP1R1B	-1.50788	8.45566	-3.58273	0.00038115	0.000800579	-0.819276
CYP2C18	1.06998	6.23625	3.56977	0.000399895	0.000835887	-0.864
CEACAM6	-1.58443	10.3017	-3.56388	0.000408713	0.00085267	-0.884314
UGT2B17	1.02397	4.61229	3.53383	0.000456539	0.00094605	-0.987312
FLNC	1.24594	7.58562	3.52766	0.000466975	0.00096635	-1.00833
ANXA13	-1.20709	6.14479	-3.5222	0.000476419	0.000984816	-1.02696
SLC28A2	1.21544	4.67179	3.4572	0.000603279	0.00123007	-1.24625
PDZK1IP1	-1.09371	8.32224	-3.44734	0.000625074	0.00127006	-1.27918
SMOC2	1.03806	7.45076	3.43021	0.000664702	0.00134102	-1.33618
LYZ	-1.21828	11.3633	-3.4235	0.000680867	0.00137071	-1.35845
FAM3B	1.20447	6.62479	3.41546	0.000700706	0.00140896	-1.38506
KRT23	-1.12633	5.20625	-3.40663	0.000723108	0.00145111	-1.41421
MUC5B	-1.19014	4.86764	-3.38625	0.000777385	0.00155405	-1.48122
LGALS2	-1.0159	6.80609	-3.38296	0.000786497	0.00157123	-1.492
PROM1	-1.08693	8.29931	-3.36885	0.000826744	0.00164594	-1.53817
FABP2	1.09921	4.59482	3.36856	0.00082759	0.00164712	-1.53912
LEFTY1	-1.12227	4.42963	-3.34413	0.00090184	0.00178305	-1.61855
GATA5	1.12414	4.85767	3.32484	0.00096483	0.00189988	-1.68091
SLC39A5	-1.07853	6.06043	-3.32119	0.000977178	0.0019222	-1.69265
CAPN9	1.07952	5.37116	3.31447	0.00100034	0.00196495	-1.71428
ATP10B	-1.09783	7.41272	-3.25259	0.00123882	0.00239819	-1.91138
KRT5	1.12312	3.78456	3.21543	0.00140635	0.00270345	-2.02806
ALDOB	1.37597	6.60615	3.20388	0.00146254	0.002804	-2.06407
DDC	-1.026	6.99619	-3.18693	0.00154872	0.00295835	-2.11666
DKK1	-1.29462	5.55703	-3.18654	0.0015508	0.00296194	-2.11789
AGR3	-1.18895	8.62704	-3.15321	0.00173439	0.00328684	-2.22053
MT1G	1.11945	8.8553	3.14729	0.00176903	0.00334746	-2.23866
S100A9	1.09386	8.65444	3.13272	0.00185705	0.00349955	-2.28315
SPINK1	-1.24979	10.9589	-3.06064	0.00235486	0.00436157	-2.50032
GSTM1	1.013	6.83935	2.97196	0.00313456	0.00569069	-2.76085
MAGEA4	-1.00304	3.84576	-2.90405	0.00388414	0.00695465	-2.95539
SPRR1A	1.11702	4.55802	2.90238	0.00390457	0.00699041	-2.96014
GUCY2C	-1.04242	5.99034	-2.89372	0.00401154	0.00716653	-2.98461
SPRR2A	1.05054	3.93955	2.83896	0.00475265	0.00837585	-3.13782
OTC	1.00344	4.90107	2.83186	0.00485737	0.00854846	-3.15749
REG4	-1.51205	8.58124	-2.76425	0.00596447	0.0103356	-3.34233
TFF2	1.69272	8.56695	2.75887	0.00606168	0.0104933	-3.35685
VSIG2	1.07801	8.08452	2.67492	0.00777588	0.0131815	-3.57993
OLFM4	-1.63436	10.2387	-2.67078	0.00787056	0.0133286	-3.59074
PGC	1.81085	8.97629	2.62413	0.00901347	0.0151117	-3.71165
SPRR3	1.11226	4.27384	2.60602	0.00949577	0.0158711	-3.75803
PCSK1N	1.02257	5.76118	2.58251	0.0101565	0.016882	-3.81779
LTF	1.03505	5.72928	2.56147	0.0107821	0.0178318	-3.87081
GABRP	-1.11639	6.59023	-2.52949	0.0117991	0.0193907	-3.95061
CEACAM5	-1.12603	9.17456	-2.46072	0.0142796	0.0230859	-4.1189
CDX1	-1.17897	6.86781	-2.44738	0.0148113	0.0238689	-4.15104
ADH1C	1.06627	7.87544	2.35298	0.0190982	0.0302264	-4.37351
MUC17	-1.07131	7.36665	-2.31898	0.0208902	0.0327931	-4.45157
