# Supplementary material for: Construction of an original anoikis-related prognostic model closely related to immune infiltration in gastric cancer
Source: Front Genet. 2023 Jan 4;13:1087201. doi: 10.3389/fgene.2022.1087201 (PMC9845267; doi:10.3389/fgene.2022.1087201)
Supplement: Supplementary file 1 [file DataSheet1.ZIP › Table S3_GSEA_kegg.xls]

the results of GSEA_KEGG
ID	Description	setSize	enrichmentScore	NES	pvalue	p.adjust	qvalue	rank	leading_edge	core_enrichment
KEGG_RIBOSOME	KEGG_RIBOSOME	KEGG_RIBOSOME	82	0.862569986	4.082934709	1.00E-10	4.40E-09	2.50E-09	467	tags=83%, list=4%, signal=80%	RPLP0/RPL28/RPL8/RPS2/RPL3/RPS4X/RPL13A/RPL4/RPL13/RPL10/RPS3/RPLP1/RPS6/RPL19/RPL7A/RPS11/RPS18/RPS20/RPL7/RPS27/RPL18A/RPL15/RPL18/RPS24/RPL37/RPS16/RPL37A/RPLP2/RPL32/RPL29/RPL27A/RPS5/RPL5/RPL11/RPL6/RPL27/RPS12/RPSA/RPL23/RPS15/RPL12/RPL10A/RPS19/RPS9/RPL21/RPS27A/RPL14/RPS7/RPL38/RPS21/RPL35/RPL23A/RPL31/RPL9/RPL24/UBA52/RPS26/RPS29/RPL35A/RPS13/RPS3A/RPL34/RPL36/RPS25/RPL41/RPS28/RPL39/RPL…
KEGG_PROTEASOME	KEGG_PROTEASOME	KEGG_PROTEASOME	40	0.640266123	2.72245496	1.00E-10	4.40E-09	2.50E-09	2993	tags=85%, list=27%, signal=62%	PSMD2/PSMB2/PSMD1/PSMF1/PSME3/PSMA7/PSMD3/PSME1/PSMB4/PSMB3/PSMD8/PSMD11/PSMB1/PSMA4/POMP/PSME2/PSMD4/PSMB8/PSMC4/PSMB7/PSMA5/PSME4/PSMD13/PSMC3/PSMC2/PSMA3/PSMB5/PSMC5/PSMB6/PSMB9/PSMC6/PSMD14/PSMD12/PSMD6
KEGG_ECM_RECEPTOR_INTERACTION	KEGG_ECM_RECEPTOR_INTERACTION	KEGG_ECM_RECEPTOR_INTERACTION	66	0.5581799	2.552205331	1.00E-10	4.40E-09	2.50E-09	2296	tags=58%, list=21%, signal=46%	COL1A1/COL3A1/COL1A2/FN1/ITGB4/HSPG2/COL4A1/COL6A3/COL4A2/ITGB1/COL6A2/AGRN/COL6A1/DAG1/SDC4/CD44/ITGA6/SDC1/LAMA5/LAMC1/ITGA3/COL5A1/LAMB3/THBS1/LAMB2/LAMB1/CD47/ITGAV/LAMC2/COL5A2/VWF/ITGB5/LAMA3/SDC3/ITGA5/ITGA2/ITGA1/TNC
KEGG_FOCAL_ADHESION	KEGG_FOCAL_ADHESION	KEGG_FOCAL_ADHESION	169	0.471526465	2.40882809	1.00E-10	4.40E-09	2.50E-09	2737	tags=56%, list=25%, signal=42%	ACTB/ACTG1/COL1A1/ACTN4/COL3A1/COL1A2/FLNA/FN1/RHOA/RAC1/ITGB4/TLN1/COL4A1/COL6A3/COL4A2/CTNNB1/FLNB/ITGB1/COL6A2/COL6A1/ERBB2/ACTN1/ITGA6/CDC42/CAPN2/LAMA5/VCL/DIAPH1/ZYX/CCND1/LAMC1/PPP1CB/ITGA3/PPP1CC/COL5A1/JUN/SRC/LAMB3/VASP/MAPK1/VEGFA/THBS1/PAK2/LAMB2/PPP1CA/LAMB1/GRB2/MYL9/PTK2/MAPK3/ITGAV/LAMC2/COL5A2/VWF/BCAR1/MET/AKT1/RAPGEF1/AKT2/PDGFRB/ROCK2/PTEN/CRK/PAK4/ITGB5/ROCK1/CRKL/PAK1/GSK3B/…
KEGG_CARDIAC_MUSCLE_CONTRACTION	KEGG_CARDIAC_MUSCLE_CONTRACTION	KEGG_CARDIAC_MUSCLE_CONTRACTION	43	0.61148717	2.624524968	2.52E-10	8.86E-09	5.04E-09	1785	tags=56%, list=16%, signal=47%	TPM4/ATP2A2/TPM3/ATP1B1/COX4I1/ATP1A1/UQCRC1/COX6B1/COX7C/CYC1/UQCRC2/COX5B/TPM1/COX7A2/COX5A/COX7B/UQCRH/ATP1B3/SLC9A1/UQCRB/UQCRFS1/COX8A/COX6C/TPM2
KEGG_HUNTINGTONS_DISEASE	KEGG_HUNTINGTONS_DISEASE	KEGG_HUNTINGTONS_DISEASE	136	0.418157149	2.092125838	3.25E-10	9.53E-09	5.41E-09	3423	tags=60%, list=31%, signal=41%	CLTC/SLC25A5/AP2B1/SOD2/COX4I1/VDAC1/AP2M1/TGM2/POLR2A/CYCS/UQCRC1/SP1/COX6B1/COX7C/CYC1/NDUFA4/CREB3L1/EP300/UQCRC2/HDAC1/CREBBP/CLTA/COX5B/GPX1/SOD1/COX7A2/COX5A/COX7B/UQCRH/NDUFS1/VDAC2/UQCRB/AP2A1/NDUFV1/HDAC2/PLCB3/NDUFS8/GNAQ/NDUFB4/DCTN1/NDUFS5/CLTB/UQCRFS1/COX8A/NDUFA10/COX6C/CREB3L2/POLR2B/AP2A2/VDAC3/DCTN2/SDHB/SIN3A/SDHD/NDUFB5/TP53/NDUFA5/NDUFA1/DCTN4/AP2S1/POLR2L/POLR2K/UQCRQ/NDUFAB1…
KEGG_ANTIGEN_PROCESSING_AND_PRESENTATION	KEGG_ANTIGEN_PROCESSING_AND_PRESENTATION	KEGG_ANTIGEN_PROCESSING_AND_PRESENTATION	54	0.556249915	2.472935095	4.48E-10	1.13E-08	6.40E-09	1143	tags=48%, list=10%, signal=43%	B2M/CD74/HSP90AB1/HSP90AA1/HSPA8/HLA-B/CTSB/HLA-C/HLA-A/CALR/HSPA5/CANX/HLA-E/PDIA3/HLA-DRA/TAPBP/HLA-DRB1/PSME3/HLA-DPA1/TAP1/PSME1/CTSS/LGMN/PSME2/HSPA4/HLA-DPB1
KEGG_REGULATION_OF_ACTIN_CYTOSKELETON	KEGG_REGULATION_OF_ACTIN_CYTOSKELETON	KEGG_REGULATION_OF_ACTIN_CYTOSKELETON	164	0.398274883	2.029973659	6.53E-10	1.44E-08	8.16E-09	2791	tags=50%, list=25%, signal=38%	ACTB/ACTG1/MYH9/ACTN4/CFL1/TMSB4X/FN1/PFN1/RHOA/RAC1/ITGB4/MYH14/IQGAP1/ITGB1/ARPC2/ACTN1/GSN/ITGA6/CDC42/NCKAP1/MSN/VCL/WASF2/ARHGEF12/DIAPH1/PPP1CB/ITGA3/PPP1CC/ARPC5/MAPK1/ARPC3/PAK2/CYFIP1/PPP1CA/GNG12/MYL9/PTK2/MAPK3/SLC9A1/ITGAV/MAP2K2/GNA13/BCAR1/CSK/WASL/ENAH/PDGFRB/ARHGEF1/GIT1/ROCK2/CRK/PAK4/ITGB5/ROCK1/CRKL/PAK1/EGFR/PPP1R12A/SOS1/NRAS/ARAF/PIP5K1C/ITGA5/ITGA2/IQGAP2/IQGAP3/ITGA1/GNA12…
KEGG_SPLICEOSOME	KEGG_SPLICEOSOME	KEGG_SPLICEOSOME	103	0.448322781	2.181085203	1.71E-09	3.35E-08	1.90E-08	4138	tags=75%, list=38%, signal=47%	HSPA8/HNRNPA1/HNRNPU/PRPF8/DDX5/HNRNPC/SF3B1/HNRNPA3/SF3B3/SF3B2/RBMX/SNRPB/U2AF2/RBM25/PRPF40A/DHX15/ACIN1/PUF60/SF3A1/SF3B4/PRPF19/PRPF6/SF3A2/SNRPD2/DDX23/EFTUD2/THOC2/WBP11/DDX42/DDX46/LSM4/EIF4A3/RBM17/SNRPD1/PRPF38B/SNRPC/SF3A3/AQR/SART1/SNRPB2/TCERG1/CHERP/SF3B5/SNRPA/DHX8/CDC5L/SNRPF/NCBP1/NCBP2/RBM22/RBM8A/TRA2A/XAB2/USP39/HSPA1B/SNRPE/LSM3/SNRPD3/SYF2/DHX38/SNRPG/PRPF38A/TXNL4A/LSM7/SLU…
KEGG_ALZHEIMERS_DISEASE	KEGG_ALZHEIMERS_DISEASE	KEGG_ALZHEIMERS_DISEASE	122	0.404930644	2.004369518	1.78E-08	3.13E-07	1.78E-07	2790	tags=51%, list=25%, signal=38%	GAPDH/APP/ATP2A2/CALM1/CALM2/LRP1/CALM3/CAPN1/COX4I1/ITPR3/CAPN2/CYCS/UQCRC1/COX6B1/COX7C/CYC1/NDUFA4/UQCRC2/NCSTN/MAPK1/BACE2/COX5B/COX7A2/ADAM10/COX5A/COX7B/UQCRH/APH1A/MAPK3/NDUFS1/APOE/UQCRB/TNFRSF1A/NDUFV1/PLCB3/NDUFS8/ATP2A3/GNAQ/NDUFB4/NDUFS5/UQCRFS1/COX8A/NDUFA10/COX6C/PSEN1/GSK3B/SDHB/ATF6/SDHD/NDUFB5/IDE/NDUFA5/NDUFA1/UQCRQ/NDUFAB1/NDUFB10/PPP3CA/NDUFS3/NDUFB7/SDHC/NDUFS6/NDUFA3
KEGG_PARKINSONS_DISEASE	KEGG_PARKINSONS_DISEASE	KEGG_PARKINSONS_DISEASE	79	0.466103533	2.195679836	6.87E-08	1.10E-06	6.24E-07	2915	tags=61%, list=27%, signal=45%	SLC25A5/COX4I1/VDAC1/CYCS/UQCRC1/COX6B1/UBB/COX7C/CYC1/NDUFA4/UQCRC2/COX5B/COX7A2/COX5A/COX7B/UQCRH/NDUFS1/VDAC2/UQCRB/UBE2J1/UBE2L3/NDUFV1/PARK7/NDUFS8/NDUFB4/NDUFS5/UQCRFS1/COX8A/NDUFA10/COX6C/VDAC3/SDHB/SDHD/UBE2L6/NDUFB5/NDUFA5/NDUFA1/UQCRQ/NDUFAB1/NDUFB10/UBE2G1/NDUFS3/NDUFB7/SDHC/NDUFS6/NDUFA3/COX6A1/UBE2G2
KEGG_TIGHT_JUNCTION	KEGG_TIGHT_JUNCTION	KEGG_TIGHT_JUNCTION	96	0.422598234	2.033626848	8.13E-08	1.10E-06	6.25E-07	2999	tags=54%, list=27%, signal=40%	ACTB/ACTG1/MYH9/ACTN4/RHOA/MYH14/SPTAN1/CTNNA1/CTNNB1/CLDN4/ACTN1/GNAI2/PPP2R1A/CDC42/LLGL2/CTTN/SRC/CSNK2A1/VAPA/TJP1/CLDN18/MYL9/EPB41L1/CLDN7/ASH1L/AKT1/CASK/SYMPK/PPP2CA/MYH11/AKT2/PRKCI/CGN/PTEN/GNAI3/F11R/PRKCD/NRAS/PPP2CB/PRKCA/YES1/TJP3/EXOC4/KRAS/EPB41/EPB41L2/PPP2R2A/MAGI1/EXOC3/CLDN3/PARD3/CLDN1
KEGG_UBIQUITIN_MEDIATED_PROTEOLYSIS	KEGG_UBIQUITIN_MEDIATED_PROTEOLYSIS	KEGG_UBIQUITIN_MEDIATED_PROTEOLYSIS	122	0.393387787	1.947233439	8.02E-08	1.10E-06	6.25E-07	4903	tags=76%, list=45%, signal=43%	HUWE1/DDB1/UBE2D3/TRIP12/BIRC6/PRPF19/SYVN1/PML/MGRN1/UBE3C/UBR5/UBE2Z/UBE2J1/UBE2L3/UBE2H/UBA2/UBE2R2/CUL4A/ANAPC5/UBE3A/UBE2N/WWP2/BIRC3/UBE2D2/NEDD4L/HERC2/ITCH/SAE1/UBE4B/UBE2L6/CUL4B/WWP1/UBE2M/UBE2I/UBE2Q1/MDM2/UBE2C/SOCS3/CUL1/PIAS1/CDC16/UBE2A/KEAP1/UBE2G1/CUL3/CDC27/BIRC2/FZR1/CDC20/SMURF1/HERC1/UBE2G2/UBA6/UBE4A/ANAPC13/UBE3B/COP1/ANAPC11/UBE2E3/PPIL2/CBLC/CBL/UBE2S/UBE2O/RNF7/VHL/SKP2/…
KEGG_OXIDATIVE_PHOSPHORYLATION	KEGG_OXIDATIVE_PHOSPHORYLATION	KEGG_OXIDATIVE_PHOSPHORYLATION	80	0.442333125	2.087039095	1.76E-07	2.06E-06	1.17E-06	3185	tags=62%, list=29%, signal=45%	COX4I1/UQCRC1/COX6B1/PPA1/COX7C/CYC1/NDUFA4/UQCRC2/ATP6AP1/COX5B/COX7A2/COX5A/COX7B/UQCRH/ATP6V0E1/NDUFS1/UQCRB/NDUFV1/ATP6V0B/NDUFS8/NDUFB4/NDUFS5/UQCRFS1/COX8A/TCIRG1/NDUFA10/COX6C/ATP6V1G1/ATP6V0D1/SDHB/ATP6V1B2/SDHD/NDUFB5/ATP6V1E1/ATP6V1A/NDUFA5/NDUFA1/ATP6V0A1/ATP6V1C1/UQCRQ/NDUFAB1/NDUFB10/NDUFS3/NDUFB7/SDHC/NDUFS6/NDUFA3/COX6A1/ATP6V1F/PPA2
KEGG_ENDOCYTOSIS	KEGG_ENDOCYTOSIS	KEGG_ENDOCYTOSIS	151	0.374800454	1.894751927	1.65E-07	2.06E-06	1.17E-06	5247	tags=74%, list=48%, signal=39%	HSPA8/HLA-B/HLA-C/HLA-A/HLA-E/CLTC/ERBB3/AP2B1/DNM2/EPN1/AP2M1/CDC42/TFRC/PDCD6IP/RAB11A/SRC/RAB5B/CHMP4B/CLTA/ARF6/RAB11FIP1/LDLR/RAB11B/AP2A1/MET/PRKCI/SH3GLB1/EHD1/CLTB/GIT1/HGS/AP2A2/SH3GL1/EGFR/VPS28/NEDD4L/ITCH/DNM1L/EHD2/PSD4/ARFGAP1/CHMP2A/PIP5K1C/SH3GLB2/RAB22A/WWP1/EPS15/MDM2/IQSEC1/PIP5K1A/AP2S1/PIP4K2B/ARFGAP2/CHMP2B/SH3KBP1/CHMP5/VPS36/FGFR4/VTA1/VPS4B/TSG101/HLA-F/RAB5A/SMURF1/PARD3…
KEGG_PATHOGENIC_ESCHERICHIA_COLI_INFECTION	KEGG_PATHOGENIC_ESCHERICHIA_COLI_INFECTION	KEGG_PATHOGENIC_ESCHERICHIA_COLI_INFECTION	45	0.532445366	2.308014335	2.36E-07	2.60E-06	1.48E-06	2383	tags=60%, list=22%, signal=47%	ACTB/ACTG1/YWHAZ/KRT18/TUBB/NCL/RHOA/CDH1/CTNNB1/ITGB1/YWHAQ/ARPC2/CDC42/TUBA1B/TUBA1C/ARPC5/CTTN/ARPC3/ABL1/WASL/ROCK2/ROCK1/NCK2/ARHGEF2/PRKCA/ARPC4/TUBA4A
KEGG_NEUROTROPHIN_SIGNALING_PATHWAY	KEGG_NEUROTROPHIN_SIGNALING_PATHWAY	KEGG_NEUROTROPHIN_SIGNALING_PATHWAY	111	0.388762028	1.905079652	5.92E-07	6.13E-06	3.48E-06	2780	tags=51%, list=25%, signal=39%	YWHAZ/YWHAB/RHOA/RAC1/CALM1/YWHAE/CALM2/CALM3/YWHAQ/CDC42/ATF4/ARHGDIA/YWHAG/JUN/IRAK1/MAPK1/YWHAH/SORT1/PTPN11/GRB2/MAPK3/MAPKAPK2/MAP2K2/ABL1/MAPK13/MAGED1/RELA/AKT1/CSK/NFKBIA/RAPGEF1/AKT2/RPS6KA3/CRK/CRKL/PSEN1/GSK3B/FOXO3/SHC1/PRKCD/SOS1/NRAS/RPS6KA1/KIDINS220/TP53/RPS6KA4/NFKB1/RAP1A/ARHGDIB/KRAS/PLCG1/RAP1B/IRS2/PIK3CB/MAPK14/PIK3R1/CAMK2D
KEGG_ADHERENS_JUNCTION	KEGG_ADHERENS_JUNCTION	KEGG_ADHERENS_JUNCTION	64	0.45233054	2.058935416	1.39E-06	1.36E-05	7.75E-06	2557	tags=56%, list=23%, signal=43%	ACTB/ACTG1/ACTN4/RHOA/RAC1/PTPRF/IQGAP1/CTNNA1/CDH1/CTNNB1/ERBB2/ACTN1/CDC42/VCL/WASF2/EP300/SRC/CSNK2A1/CREBBP/MAPK1/TGFBR2/LMO7/TJP1/MAPK3/MET/INSR/WASL/EGFR/SMAD3/FARP2/ACP1/SMAD2/YES1/PTPN1/TCF7L2/PTPRJ
KEGG_PATHWAYS_IN_CANCER	KEGG_PATHWAYS_IN_CANCER	KEGG_PATHWAYS_IN_CANCER	269	0.309447275	1.647737573	1.57E-06	1.45E-05	8.24E-06	3595	tags=49%, list=33%, signal=34%	HSP90AB1/HSP90AA1/JUP/HSP90B1/FN1/RHOA/RAC1/GSTP1/TPM3/COL4A1/CTNNA1/CDH1/COL4A2/CTNNB1/STAT1/ITGB1/ERBB2/STAT3/ITGA6/CDC42/NCOA4/CYCS/LAMA5/CCND1/LAMC1/JAK1/ITGA3/EPAS1/JUN/TFG/FOS/EP300/HIF1A/HDAC1/LAMB3/CREBBP/MAPK1/VEGFA/TPR/DVL3/LAMB2/LAMB1/TGFBR2/GRB2/MMP2/CCDC6/PTK2/MAPK3/PML/ITGAV/MAP2K2/ABL1/LAMC2/RELA/HDAC2/SLC2A1/MET/BCL2L1/MYC/AKT1/NFKBIA/FZD5/AKT2/RALBP1/CTBP2/PDGFRB/RUNX1/PTEN/CRK/R…
KEGG_LYSOSOME	KEGG_LYSOSOME	KEGG_LYSOSOME	108	0.377531735	1.844346838	5.22E-06	4.59E-05	2.61E-05	3338	tags=56%, list=30%, signal=40%	PSAP/CTSB/CLTC/CD164/CD63/LAMP1/CTSD/LAPTM4A/CTSA/TPP1/AP3D1/SCARB2/LAPTM4B/GNS/IGF2R/CTSC/LAMP2/CTSH/ATP6AP1/CTSZ/CTSS/AP1B1/CLTA/ASAH1/SORT1/LGMN/PPT1/ATP6V0B/AP1G1/HEXB/CLTB/TCIRG1/NPC2/LIPA/HGSNAT/ATP6V0D1/GLB1/AP1M2/GUSB/AP3M1/GAA/GM2A/LAPTM5/SLC11A2/ABCA2/FUCA1/MAN2B1/ATP6V0A1/AP3B1/GGA2/GGA1/NPC1/GNPTAB/NAGA/ACP2/GBA/GALC/ENTPD4/GGA3/M6PR/AP1S1
KEGG_VIBRIO_CHOLERAE_INFECTION	KEGG_VIBRIO_CHOLERAE_INFECTION	KEGG_VIBRIO_CHOLERAE_INFECTION	42	0.50259661	2.153355094	6.57E-06	5.51E-05	3.13E-05	3169	tags=69%, list=29%, signal=49%	ACTB/ACTG1/GNAS/ARF1/KDELR2/KDELR1/SEC61A1/PDIA4/SLC12A2/ATP6AP1/TJP1/ATP6V0E1/ATP6V0B/TCIRG1/ATP6V1G1/ATP6V0D1/ATP6V1B2/ATP6V1E1/ATP6V1A/PRKCA/PRKACA/PLCG1/ATP6V0A1/ATP6V1C1/SEC61B/SEC61G/KCNQ1/ATP6V1F/KDELR3
KEGG_CHRONIC_MYELOID_LEUKEMIA	KEGG_CHRONIC_MYELOID_LEUKEMIA	KEGG_CHRONIC_MYELOID_LEUKEMIA	71	0.418298812	1.936093613	1.10E-05	8.84E-05	5.02E-05	3789	tags=66%, list=35%, signal=44%	CCND1/HDAC1/MAPK1/PTPN11/TGFBR2/GRB2/MAPK3/MAP2K2/ABL1/RELA/HDAC2/BCL2L1/MYC/AKT1/NFKBIA/AKT2/CTBP2/RUNX1/CRK/RB1/CDK6/CRKL/BCR/CTBP1/CDKN1A/SHC1/SMAD3/SOS1/NRAS/ARAF/TP53/MDM2/NFKB1/TGFB1/KRAS/PIK3CB/PIK3R1/STAT5B/TGFBR1/CDKN1B/CBLC/CBL/CDK4/RAF1/SMAD4/SOS2/MAP2K1
KEGG_OOCYTE_MEIOSIS	KEGG_OOCYTE_MEIOSIS	KEGG_OOCYTE_MEIOSIS	89	0.389708204	1.863319845	1.44E-05	0.00011005	6.25E-05	4697	tags=70%, list=43%, signal=40%	YWHAZ/YWHAB/CALM1/YWHAE/CALM2/CALM3/YWHAQ/ITPR3/PPP2R1A/PPP1CB/YWHAG/PPP1CC/MAPK1/SMC1A/YWHAH/PPP1CA/MAPK3/SLK/PPP2R5C/ANAPC5/PPP2CA/RPS6KA3/SMC3/PPP2R5A/RPS6KA1/PPP2CB/PRKACA/CUL1/CDC16/PPP2R5E/CDC27/PPP3CA/CDC20/PLK1/CAMK2D/CCNB1/ANAPC13/ANAPC11/IGF1R/CAMK2G/PPP2R1B/BUB1/AURKA/ADCY6/MAP2K1/FBXW11/ANAPC2/CCNB2/PPP3CB/RBX1/ESPL1/ANAPC1/MAD2L1/ADCY9/ADCY3/ANAPC7/CDC23/PTTG1/ITPR2/PPP2R5D/PPP3R1/PR…
KEGG_VIRAL_MYOCARDITIS	KEGG_VIRAL_MYOCARDITIS	KEGG_VIRAL_MYOCARDITIS	58	0.441084306	1.98018867	1.61E-05	0.000117869	6.70E-05	4206	tags=64%, list=38%, signal=40%	ACTB/ACTG1/MYH9/HLA-B/EIF4G2/HLA-C/HLA-A/HLA-E/RAC1/EIF4G1/HLA-DRA/MYH14/DAG1/CYCS/HLA-DRB1/CCND1/CD55/HLA-DPA1/ABL1/HLA-DPB1/MYH11/EIF4G3/HLA-DQB1/CXADR/HLA-DQA1/HLA-F/HLA-DMA/HLA-DRB5/CASP8/CASP3/ICAM1/RAC2/ITGB2/CAV1/SGCB/ABL2/BID
KEGG_CELL_CYCLE	KEGG_CELL_CYCLE	KEGG_CELL_CYCLE	111	0.353720272	1.733361912	3.62E-05	0.000254858	0.000144806	4503	tags=66%, list=41%, signal=39%	YWHAZ/YWHAB/YWHAE/PRKDC/YWHAQ/RAD21/CCND1/YWHAG/EP300/HDAC1/PCNA/CREBBP/SMC1A/MCM7/YWHAH/MCM3/TFDP1/MCM4/STAG2/CDC25B/BUB3/ABL1/HDAC2/MYC/ANAPC5/RB1/CDK6/SFN/SMC3/GSK3B/E2F4/MCM5/CDKN1A/SMAD3/TP53/MDM2/SMAD2/TGFB1/CUL1/CCND3/CDC16/CCND2/MCM6/CDC27/FZR1/CDC20/TFDP2/PLK1/RBL2/CCNB1/ANAPC13/ANAPC11/WEE1/CDKN1B/CDK4/ATM/SKP2/MCM2/BUB1/SMAD4/CCNA2/ANAPC2/ATR/CCNB2/RBX1/ESPL1/ANAPC1/MAD2L1/CDC6/STAG1/A…
KEGG_PROTEIN_EXPORT	KEGG_PROTEIN_EXPORT	KEGG_PROTEIN_EXPORT	21	0.576334952	2.143796973	4.95E-05	0.000335101	0.000190398	3418	tags=81%, list=31%, signal=56%	HSPA5/SEC61A1/SRP14/SEC62/SRP9/OXA1L/SRP72/SPCS3/SPCS1/SEC63/SRP68/SEC11A/SEC61B/SPCS2/SEC61G/SRP54/SRPRB
KEGG_CITRATE_CYCLE_TCA_CYCLE	KEGG_CITRATE_CYCLE_TCA_CYCLE	KEGG_CITRATE_CYCLE_TCA_CYCLE	27	0.543336348	2.134604146	5.49E-05	0.000357611	0.000203188	2760	tags=74%, list=25%, signal=56%	MDH2/CS/OGDH/IDH2/ACLY/IDH1/ACO2/MDH1/DLST/SDHB/DLD/SUCLG1/IDH3B/PDHA1/SDHD/SUCLG2/IDH3G/FH/ACO1/SDHC
KEGG_ARRHYTHMOGENIC_RIGHT_VENTRICULAR_CARDIOMYOPATHY_ARVC	KEGG_ARRHYTHMOGENIC_RIGHT_VENTRICULAR_CARDIOMYOPATHY_ARVC	KEGG_ARRHYTHMOGENIC_RIGHT_VENTRICULAR_CARDIOMYOPATHY_ARVC	56	0.427633251	1.9075166	8.30E-05	0.000521687	0.000296413	539	tags=29%, list=5%, signal=27%	ACTB/ACTG1/ACTN4/JUP/ITGB4/ATP2A2/DSP/LMNA/CTNNA1/CTNNB1/ITGB1/DSG2/DAG1/ACTN1/ITGA6/ITGA3
KEGG_VASCULAR_SMOOTH_MUSCLE_CONTRACTION	KEGG_VASCULAR_SMOOTH_MUSCLE_CONTRACTION	KEGG_VASCULAR_SMOOTH_MUSCLE_CONTRACTION	82	0.376776299	1.783452997	9.31E-05	0.00056481	0.000320915	2262	tags=41%, list=21%, signal=33%	GNAS/RHOA/CALM1/CALM2/CALM3/MYL6/ITPR3/CALD1/ARHGEF12/PPP1CB/PPP1CC/MAPK1/PPP1CA/MYL9/MAPK3/MAP2K2/GNA13/PLCB3/GNA11/ARHGEF11/GNAQ/MYH11/ARHGEF1/ROCK2/ROCK1/PRKCD/PPP1R12A/ARAF/ACTA2/GNA12/MYLK/PPP1R12B/PRKCA/PRKACA
KEGG_RENAL_CELL_CARCINOMA	KEGG_RENAL_CELL_CARCINOMA	KEGG_RENAL_CELL_CARCINOMA	65	0.406898995	1.857251237	9.98E-05	0.00058569	0.000332779	3932	tags=65%, list=36%, signal=42%	RAC1/CDC42/EPAS1/JUN/EP300/HIF1A/CREBBP/MAPK1/VEGFA/PAK2/PTPN11/GRB2/MAPK3/MAP2K2/SLC2A1/MET/AKT1/RAPGEF1/AKT2/CRK/PAK4/CRKL/PAK1/SOS1/NRAS/ARAF/ETS1/RAP1A/TGFB1/FH/KRAS/RAP1B/PIK3CB/PIK3R1/ARNT/VEGFB/VHL/RAF1/SOS2/MAP2K1/CUL2/RBX1
KEGG_EPITHELIAL_CELL_SIGNALING_IN_HELICOBACTER_PYLORI_INFECTION	KEGG_EPITHELIAL_CELL_SIGNALING_IN_HELICOBACTER_PYLORI_INFECTION	KEGG_EPITHELIAL_CELL_SIGNALING_IN_HELICOBACTER_PYLORI_INFECTION	57	0.415846818	1.860046076	0.000119152	0.000676474	0.00038436	2444	tags=53%, list=22%, signal=41%	RAC1/CDC42/JUN/SRC/ATP6AP1/ADAM10/PTPN11/TJP1/ATP6V0E1/MAPK13/RELA/ATP6V0B/MET/CSK/NFKBIA/GIT1/TCIRG1/LYN/ATP6V1G1/PAK1/ATP6V0D1/F11R/EGFR/ATP6V1B2/ATP6V1E1/ATP6V1A/NFKB1/PLCG1/ATP6V0A1/ATP6V1C1
KEGG_INSULIN_SIGNALING_PATHWAY	KEGG_INSULIN_SIGNALING_PATHWAY	KEGG_INSULIN_SIGNALING_PATHWAY	116	0.343900334	1.693701193	0.00013717	0.000754438	0.000428658	5073	tags=69%, list=46%, signal=37%	RPS6/PTPRF/FASN/CALM1/CALM2/CALM3/PYGB/PPP1CB/PPP1CC/MKNK2/MAPK1/PPP1CA/SREBF1/GRB2/PRKAR1A/MAPK3/MAP2K2/FLOT1/PRKAA1/AKT1/RAPGEF1/INSR/PRKAR2A/AKT2/PRKCI/CRK/TSC2/FLOT2/CRKL/GSK3B/ACACA/RHEB/SHC1/HK1/SOS1/NRAS/ARAF/GYS1/HK2/SOCS3/PRKACA/PHKB/KRAS/PTPN1/IRS2/PIK3CB/PIK3R1/EIF4E2/EIF4EBP1/EXOC7/CBLC/CBL/TRIP10/MAPK9/SORBS1/RAF1/IRS1/PRKAB1/PRKAG1/ELK1/SOS2/MAP2K1/TSC1/CBLB/PCK2/INPP5D/RPS6KB2/PDPK…
KEGG_THYROID_CANCER	KEGG_THYROID_CANCER	KEGG_THYROID_CANCER	27	0.523161373	2.055342771	0.000151999	0.000810662	0.000460603	2430	tags=63%, list=22%, signal=49%	TPM3/CDH1/CTNNB1/NCOA4/CCND1/TFG/MAPK1/TPR/CCDC6/MAPK3/MAP2K2/MYC/RXRA/NRAS/TP53/KRAS/TCF7L2
KEGG_NOTCH_SIGNALING_PATHWAY	KEGG_NOTCH_SIGNALING_PATHWAY	KEGG_NOTCH_SIGNALING_PATHWAY	40	0.455716018	1.937735403	0.000161131	0.000834088	0.000473913	2287	tags=55%, list=21%, signal=44%	NCOR2/EP300/HDAC1/NCSTN/CREBBP/NOTCH3/DVL3/NOTCH1/APH1A/DTX3L/JAG1/NOTCH2/HDAC2/CTBP2/HES1/RBPJ/PSEN1/NUMB/CTBP1/DTX4/MAML1/DVL1
KEGG_LEUKOCYTE_TRANSENDOTHELIAL_MIGRATION	KEGG_LEUKOCYTE_TRANSENDOTHELIAL_MIGRATION	KEGG_LEUKOCYTE_TRANSENDOTHELIAL_MIGRATION	89	0.365813427	1.749071255	0.000177981	0.000894989	0.000508516	2999	tags=48%, list=27%, signal=35%	ACTB/ACTG1/ACTN4/RHOA/RAC1/CTNNA1/CTNNB1/CLDN4/ITGB1/ACTN1/GNAI2/CDC42/MSN/CYBA/VCL/VASP/PTPN11/MMP2/CLDN18/MYL9/PTK2/CLDN7/CD99/MAPK13/BCAR1/PECAM1/ROCK2/GNAI3/ROCK1/F11R/RAP1A/PRKCA/VAV2/PLCG1/RAP1B/PIK3CB/MAPK14/PIK3R1/PXN/CLDN3/ARHGAP5/PTK2B/CLDN1
KEGG_ERBB_SIGNALING_PATHWAY	KEGG_ERBB_SIGNALING_PATHWAY	KEGG_ERBB_SIGNALING_PATHWAY	75	0.375537457	1.750733913	0.000449306	0.002196605	0.001248071	4652	tags=68%, list=42%, signal=39%	ERBB3/ERBB2/JUN/SRC/MAPK1/PAK2/GRB2/PTK2/MAPK3/MAP2K2/ABL1/MYC/AKT1/AKT2/CRK/PAK4/CRKL/PAK1/GSK3B/EGFR/CDKN1A/SHC1/NCK2/SOS1/NRAS/ARAF/PRKCA/KRAS/PLCG1/PIK3CB/PIK3R1/CAMK2D/EIF4EBP1/STAT5B/CDKN1B/CBLC/CBL/MAPK9/CAMK2G/RAF1/ELK1/SOS2/MAP2K1/CBLB/ABL2/RPS6KB2/BRAF/STAT5A/MAPK8/MAP2K7/RPS6KB1
KEGG_VASOPRESSIN_REGULATED_WATER_REABSORPTION	KEGG_VASOPRESSIN_REGULATED_WATER_REABSORPTION	KEGG_VASOPRESSIN_REGULATED_WATER_REABSORPTION	39	0.444576563	1.880600564	0.000541203	0.002574373	0.001462712	4708	tags=77%, list=43%, signal=44%	GNAS/DYNC1H1/ARHGDIA/RAB11A/DYNLL1/CREB3L1/RAB5B/RAB11B/DCTN1/DYNC1I2/CREB3L2/DCTN2/DYNLL2/DYNC1LI2/PRKACA/DCTN4/ARHGDIB/DCTN5/NSF/RAB5A/RAB5C/CREB1/ADCY6/VAMP2/ADCY9/CREB3/ADCY3/STX4/PRKX/DYNC1LI1
KEGG_GLUTATHIONE_METABOLISM	KEGG_GLUTATHIONE_METABOLISM	KEGG_GLUTATHIONE_METABOLISM	38	0.436039373	1.838234415	0.000568957	0.002635168	0.001497255	3716	tags=66%, list=34%, signal=44%	GSTP1/GPX2/IDH2/GPX4/IDH1/GSTK1/ODC1/GPX1/PGD/SRM/LAP3/RRM2/MGST1/MGST3/SMS/GSR/RRM1/G6PD/ANPEP/GSTO1/GSS/MGST2/GCLC/GSTM4/OPLAH
KEGG_SYSTEMIC_LUPUS_ERYTHEMATOSUS	KEGG_SYSTEMIC_LUPUS_ERYTHEMATOSUS	KEGG_SYSTEMIC_LUPUS_ERYTHEMATOSUS	40	0.430282723	1.829591308	0.000595508	0.002687422	0.001526944	3149	tags=50%, list=29%, signal=36%	ACTN4/HLA-DRA/ACTN1/C3/HLA-DRB1/SNRPB/HLA-DPA1/HLA-DPB1/C1S/C1QB/C1QC/C1R/SNRPD1/HLA-DQB1/HLA-DQA1/SSB/C1QA/HLA-DMA/SNRPD3/HLA-DRB5
KEGG_GLIOMA	KEGG_GLIOMA	KEGG_GLIOMA	55	0.390661059	1.740884844	0.001170093	0.00502284	0.002853887	3789	tags=62%, list=35%, signal=41%	CALM1/CALM2/CALM3/CCND1/MAPK1/GRB2/MAPK3/MAP2K2/AKT1/AKT2/PDGFRB/PTEN/RB1/CDK6/EGFR/CDKN1A/SHC1/SOS1/NRAS/ARAF/TP53/MDM2/PRKCA/KRAS/PLCG1/PIK3CB/PIK3R1/CAMK2D/IGF1R/CDK4/CAMK2G/RAF1/SOS2/MAP2K1
KEGG_SMALL_CELL_LUNG_CANCER	KEGG_SMALL_CELL_LUNG_CANCER	KEGG_SMALL_CELL_LUNG_CANCER	78	0.353447561	1.662349061	0.001150517	0.00502284	0.002853887	2732	tags=47%, list=25%, signal=36%	FN1/COL4A1/COL4A2/ITGB1/ITGA6/CYCS/LAMA5/CCND1/LAMC1/ITGA3/LAMB3/LAMB2/LAMB1/PTK2/ITGAV/LAMC2/RELA/BCL2L1/MYC/AKT1/NFKBIA/AKT2/PTEN/RB1/CDK6/BIRC3/RXRA/LAMA3/ITGA2/TP53/NFKB1/PIAS1/LAMA4/PIK3CB/TRAF4/PIK3R1/BIRC2
KEGG_LONG_TERM_POTENTIATION	KEGG_LONG_TERM_POTENTIATION	KEGG_LONG_TERM_POTENTIATION	50	0.406229386	1.788197647	0.001301681	0.005454663	0.00309924	2780	tags=54%, list=25%, signal=40%	CALM1/CALM2/CALM3/ITPR3/ATF4/PPP1CB/PPP1CC/EP300/CREBBP/MAPK1/PPP1CA/MAPK3/MAP2K2/PLCB3/GNAQ/RPS6KA3/PPP1R12A/NRAS/RPS6KA1/ARAF/RAP1A/PRKCA/PRKACA/KRAS/RAP1B/PPP3CA/CAMK2D
KEGG_ALLOGRAFT_REJECTION	KEGG_ALLOGRAFT_REJECTION	KEGG_ALLOGRAFT_REJECTION	27	0.470264092	1.847525356	0.001686277	0.006901969	0.003921573	2657	tags=44%, list=24%, signal=34%	HLA-B/HLA-C/HLA-A/HLA-E/HLA-DRA/HLA-DRB1/HLA-DPA1/HLA-DPB1/HLA-DQB1/HLA-DQA1/HLA-F/HLA-DMA
KEGG_AUTOIMMUNE_THYROID_DISEASE	KEGG_AUTOIMMUNE_THYROID_DISEASE	KEGG_AUTOIMMUNE_THYROID_DISEASE	28	0.460266782	1.818514822	0.001778662	0.007114649	0.004042414	2657	tags=43%, list=24%, signal=33%	HLA-B/HLA-C/HLA-A/HLA-E/HLA-DRA/HLA-DRB1/HLA-DPA1/HLA-DPB1/HLA-DQB1/HLA-DQA1/HLA-F/HLA-DMA
KEGG_GLYCOLYSIS_GLUCONEOGENESIS	KEGG_GLYCOLYSIS_GLUCONEOGENESIS	KEGG_GLYCOLYSIS_GLUCONEOGENESIS	43	0.407935028	1.750871841	0.002105132	0.008233407	0.004678072	4330	tags=67%, list=39%, signal=41%	GAPDH/LDHA/ENO1/TPI1/GPI/PGK1/PFKL/ALDH2/PFKP/AKR1A1/ALDH3A2/ADH5/ACSS2/DLD/HK1/PDHA1/HK2/ALDH9A1/ACSS1/ALDH1B1/PGAM1/GALM/DLAT/PGM1/PCK2/PFKM/PGM2/ALDH3B1/ALDH7A1
KEGG_ACUTE_MYELOID_LEUKEMIA	KEGG_ACUTE_MYELOID_LEUKEMIA	KEGG_ACUTE_MYELOID_LEUKEMIA	53	0.375758617	1.667702142	0.002462847	0.009423066	0.005354015	4652	tags=70%, list=42%, signal=40%	JUP/STAT3/CCND1/MAPK1/GRB2/MAPK3/PML/MAP2K2/RELA/MYC/AKT1/AKT2/RUNX1/SOS1/NRAS/ARAF/NFKB1/KRAS/TCF7L2/PIK3CB/PPARD/PIK3R1/EIF4EBP1/STAT5B/RAF1/RARA/SOS2/MAP2K1/PIM1/RPS6KB2/IKBKB/BRAF/STAT5A/PIM2/TCF7/CHUK/RPS6KB1
KEGG_FC_GAMMA_R_MEDIATED_PHAGOCYTOSIS	KEGG_FC_GAMMA_R_MEDIATED_PHAGOCYTOSIS	KEGG_FC_GAMMA_R_MEDIATED_PHAGOCYTOSIS	80	0.337343085	1.591669639	0.002534382	0.009490451	0.005392302	2723	tags=45%, list=25%, signal=34%	CFL1/RAC1/MARCKSL1/ARPC2/DNM2/GSN/CDC42/WASF2/ARPC5/VASP/MAPK1/MARCKS/MYO10/ARF6/ARPC3/MAPK3/AKT1/AKT2/WASL/CRK/CRKL/LYN/PAK1/PRKCD/DNM1L/PIP5K1C/PRKCA/PIP5K1A/VAV2/PIP4K2B/PLCG1/ARPC4/PIK3CB/SYK/PIK3R1/LIMK2
KEGG_PROSTATE_CANCER	KEGG_PROSTATE_CANCER	KEGG_PROSTATE_CANCER	81	0.326367376	1.542178163	0.002608377	0.009564049	0.005434119	2716	tags=44%, list=25%, signal=34%	HSP90AB1/HSP90AA1/HSP90B1/GSTP1/CTNNB1/ERBB2/ATF4/CCND1/CREB3L1/EP300/CREBBP/MAPK1/GRB2/MAPK3/MAP2K2/RELA/AKT1/NFKBIA/AKT2/PDGFRB/PTEN/RB1/CREB3L2/GSK3B/EGFR/CDKN1A/SOS1/NRAS/ARAF/TP53/MDM2/NFKB1/KRAS/TCF7L2/PIK3CB/PIK3R1
KEGG_GRAFT_VERSUS_HOST_DISEASE	KEGG_GRAFT_VERSUS_HOST_DISEASE	KEGG_GRAFT_VERSUS_HOST_DISEASE	27	0.456175488	1.792175492	0.00282119	0.0099051	0.005627898	2657	tags=44%, list=24%, signal=34%	HLA-B/HLA-C/HLA-A/HLA-E/HLA-DRA/HLA-DRB1/HLA-DPA1/HLA-DPB1/HLA-DQB1/HLA-DQA1/HLA-F/HLA-DMA
KEGG_TYPE_I_DIABETES_MELLITUS	KEGG_TYPE_I_DIABETES_MELLITUS	KEGG_TYPE_I_DIABETES_MELLITUS	30	0.428404879	1.722733604	0.002809699	0.0099051	0.005627898	2657	tags=43%, list=24%, signal=33%	HLA-B/HLA-C/HLA-A/HLA-E/HLA-DRA/HSPD1/HLA-DRB1/HLA-DPA1/HLA-DPB1/HLA-DQB1/HLA-DQA1/HLA-F/HLA-DMA
KEGG_ADIPOCYTOKINE_SIGNALING_PATHWAY	KEGG_ADIPOCYTOKINE_SIGNALING_PATHWAY	KEGG_ADIPOCYTOKINE_SIGNALING_PATHWAY	53	0.372868748	1.654876247	0.002870228	0.0099051	0.005627898	4649	tags=66%, list=42%, signal=38%	STAT3/ADIPOR1/CPT1A/PTPN11/PRKAA1/ACSL5/ACSL3/RELA/TNFRSF1A/SLC2A1/AKT1/NFKBIA/AKT2/RXRA/ACSL4/ADIPOR2/NFKB1/SOCS3/IRS2/STK11/CAMKK2/PPARA/TNFRSF1B/MAPK9/IRS1/PRKAB1/PRKAG1/ACSL1/PCK2/IKBKB/JAK2/NFKBIB/MAPK8/RXRB/CHUK
KEGG_LEISHMANIA_INFECTION	KEGG_LEISHMANIA_INFECTION	KEGG_LEISHMANIA_INFECTION	58	0.36604884	1.643327033	0.003166506	0.010717404	0.006089434	2696	tags=45%, list=25%, signal=34%	HLA-DRA/STAT1/ITGB1/MARCKSL1/C3/CYBA/HLA-DRB1/JAK1/JUN/FOS/HLA-DPA1/IRAK1/MAPK1/MAPK3/HLA-DPB1/MAPK13/RELA/NFKBIA/IFNGR1/MYD88/HLA-DQB1/NFKB1/TGFB1/HLA-DQA1/HLA-DMA/MAPK14
KEGG_COLORECTAL_CANCER	KEGG_COLORECTAL_CANCER	KEGG_COLORECTAL_CANCER	60	0.354461005	1.603591064	0.00327761	0.010884138	0.00618417	4644	tags=67%, list=42%, signal=39%	RHOA/RAC1/CTNNB1/CYCS/CCND1/JUN/FOS/MAPK1/TGFBR2/MAPK3/MYC/AKT1/AKT2/GSK3B/SMAD3/ARAF/TP53/SMAD2/TGFB1/KRAS/TCF7L2/APPL1/PIK3CB/PIK3R1/TGFBR1/AXIN1/MSH6/CASP3/MAPK9/BAX/RAC2/RAF1/SMAD4/MAP2K1/MSH2/BIRC5/APC/BRAF/MAPK8/TCF7
KEGG_DORSO_VENTRAL_AXIS_FORMATION	KEGG_DORSO_VENTRAL_AXIS_FORMATION	KEGG_DORSO_VENTRAL_AXIS_FORMATION	20	0.494914186	1.815446913	0.00343565	0.01092081	0.006205006	2361	tags=60%, list=22%, signal=47%	ETS2/MAPK1/NOTCH3/NOTCH1/GRB2/MAPK3/NOTCH2/EGFR/SOS1/ETV6/ETS1/KRAS
KEGG_PRION_DISEASES	KEGG_PRION_DISEASES	KEGG_PRION_DISEASES	28	0.440765052	1.741463454	0.003499233	0.01092081	0.006205006	5192	tags=79%, list=47%, signal=41%	HSPA5/LAMC1/STIP1/MAPK1/SOD1/NOTCH1/MAPK3/MAP2K2/EGR1/C1QB/C1QC/PRNP/PRKACA/C1QA/BAX/ELK1/MAP2K1/HSPA1A/PRKX/FYN/PRKACB/CCL5
KEGG_LYSINE_DEGRADATION	KEGG_LYSINE_DEGRADATION	KEGG_LYSINE_DEGRADATION	37	0.400689275	1.678805343	0.003463851	0.01092081	0.006205006	2796	tags=54%, list=25%, signal=40%	HADHA/OGDH/PLOD3/ALDH2/PLOD1/ECHS1/ASH1L/NSD1/SETD2/ALDH3A2/DLST/DOT1L/EHMT1/SETD7/EHMT2/SETD1B/SETD1A/ALDH9A1/HADH/ALDH1B1
KEGG_HYPERTROPHIC_CARDIOMYOPATHY_HCM	KEGG_HYPERTROPHIC_CARDIOMYOPATHY_HCM	KEGG_HYPERTROPHIC_CARDIOMYOPATHY_HCM	60	0.352559666	1.594989357	0.003536853	0.01092081	0.006205006	2223	tags=33%, list=20%, signal=27%	ACTB/ACTG1/TPM4/ITGB4/ATP2A2/TPM3/LMNA/ITGB1/DAG1/ITGA6/ITGA3/TPM1/ITGAV/PRKAA1/ITGB5/TPM2/ITGA5/ITGA2/ITGA1/TGFB1
KEGG_ENDOMETRIAL_CANCER	KEGG_ENDOMETRIAL_CANCER	KEGG_ENDOMETRIAL_CANCER	48	0.377549391	1.650760442	0.003845031	0.011667682	0.006629365	4371	tags=67%, list=40%, signal=40%	CTNNA1/CDH1/CTNNB1/ERBB2/CCND1/MAPK1/GRB2/MAPK3/MAP2K2/MYC/AKT1/AKT2/PTEN/GSK3B/FOXO3/EGFR/SOS1/NRAS/ARAF/TP53/KRAS/TCF7L2/PIK3CB/PIK3R1/AXIN1/RAF1/ELK1/SOS2/MAP2K1/APC/PDPK1/BRAF
KEGG_PANCREATIC_CANCER	KEGG_PANCREATIC_CANCER	KEGG_PANCREATIC_CANCER	67	0.342271506	1.569196867	0.004354539	0.01298981	0.007380574	3789	tags=57%, list=35%, signal=37%	RAC1/STAT1/ERBB2/STAT3/CDC42/CCND1/JAK1/MAPK1/VEGFA/TGFBR2/MAPK3/RELA/BCL2L1/AKT1/AKT2/RALBP1/RB1/CDK6/EGFR/SMAD3/ARAF/TP53/RALA/SMAD2/NFKB1/TGFB1/RALB/KRAS/PIK3CB/PIK3R1/TGFBR1/VEGFB/MAPK9/CDK4/RAC2/RAF1/SMAD4/MAP2K1
KEGG_ALDOSTERONE_REGULATED_SODIUM_REABSORPTION	KEGG_ALDOSTERONE_REGULATED_SODIUM_REABSORPTION	KEGG_ALDOSTERONE_REGULATED_SODIUM_REABSORPTION	26	0.431327989	1.681218936	0.005752234	0.01687322	0.009587057	3012	tags=58%, list=27%, signal=42%	ATP1B1/ATP1A1/MAPK1/ATP1B3/MAPK3/INSR/SFN/NEDD4L/SCNN1A/PRKCA/KRAS/IRS2/PIK3CB/PIK3R1/SLC9A3R2
KEGG_DILATED_CARDIOMYOPATHY	KEGG_DILATED_CARDIOMYOPATHY	KEGG_DILATED_CARDIOMYOPATHY	67	0.335108205	1.536355601	0.006215414	0.017932998	0.010189204	2262	tags=31%, list=21%, signal=25%	ACTB/ACTG1/GNAS/TPM4/ITGB4/ATP2A2/TPM3/LMNA/ITGB1/DAG1/ITGA6/ITGA3/TPM1/ITGAV/ITGB5/TPM2/ITGA5/ITGA2/ITGA1/TGFB1/PRKACA
KEGG_N_GLYCAN_BIOSYNTHESIS	KEGG_N_GLYCAN_BIOSYNTHESIS	KEGG_N_GLYCAN_BIOSYNTHESIS	42	0.37739468	1.616932427	0.006770312	0.019218951	0.010919859	3036	tags=55%, list=28%, signal=40%	GANAB/RPN2/RPN1/DDOST/MGAT4B/STT3B/B4GALT1/STT3A/MGAT1/MGAT5/DAD1/ALG3/ST6GAL1/MAN1A1/MAN1A2/MAN2A1/DPAGT1/FUT8/MAN2A2/DPM2/B4GALT2/MAN1B1/MGAT4A
KEGG_CYSTEINE_AND_METHIONINE_METABOLISM	KEGG_CYSTEINE_AND_METHIONINE_METABOLISM	KEGG_CYSTEINE_AND_METHIONINE_METABOLISM	25	0.434725732	1.678149514	0.007069129	0.019748677	0.011220839	2739	tags=56%, list=25%, signal=42%	LDHA/AHCY/AHCYL1/GOT2/MAT2A/SRM/AMD1/DNMT1/SMS/MPST/AHCYL2/ADI1/MAT2B/GOT1
KEGG_LONG_TERM_DEPRESSION	KEGG_LONG_TERM_DEPRESSION	KEGG_LONG_TERM_DEPRESSION	45	0.380148488	1.647846362	0.007510857	0.02035753	0.011566778	2361	tags=44%, list=22%, signal=35%	GNAS/ITPR3/GNAI2/PPP2R1A/MAPK1/MAPK3/MAP2K2/GNA13/PLCB3/GNA11/GNAQ/PPP2CA/GNAI3/LYN/NRAS/PPP2CB/ARAF/GNA12/PRKCA/KRAS
KEGG_MTOR_SIGNALING_PATHWAY	KEGG_MTOR_SIGNALING_PATHWAY	KEGG_MTOR_SIGNALING_PATHWAY	42	0.37485554	1.606053581	0.007518406	0.02035753	0.011566778	5073	tags=74%, list=46%, signal=40%	RPS6/EIF4B/HIF1A/MAPK1/VEGFA/MAPK3/PRKAA1/CAB39/AKT1/AKT2/RPS6KA3/TSC2/RHEB/RPS6KA1/PIK3CB/PIK3R1/EIF4E2/STK11/EIF4EBP1/VEGFB/ULK1/RICTOR/TSC1/RPS6KB2/PDPK1/BRAF/ULK3/EIF4E/RPS6KB1/RPS6KA2/PIK3CA
KEGG_GAP_JUNCTION	KEGG_GAP_JUNCTION	KEGG_GAP_JUNCTION	64	0.335092106	1.525285036	0.008294975	0.022119935	0.012568145	2383	tags=41%, list=22%, signal=32%	GNAS/TUBB/ITPR3/GNAI2/TUBA1B/TUBA1C/SRC/MAPK1/GRB2/TJP1/MAPK3/MAP2K2/PLCB3/GNA11/CSNK1D/GNAQ/PDGFRB/GNAI3/EGFR/SOS1/NRAS/MAP3K2/PRKCA/PRKACA/KRAS/TUBA4A
KEGG_GNRH_SIGNALING_PATHWAY	KEGG_GNRH_SIGNALING_PATHWAY	KEGG_GNRH_SIGNALING_PATHWAY	75	0.323400645	1.507675112	0.008752084	0.022990549	0.013062812	5486	tags=71%, list=50%, signal=36%	GNAS/CALM1/CALM2/CALM3/ITPR3/CDC42/ATF4/MMP14/JUN/SRC/MAPK1/GRB2/MMP2/MAPK3/MAP2K2/MAPK13/PLCB3/GNA11/GNAQ/EGFR/PRKCD/SOS1/NRAS/MAP3K2/MAP2K3/PRKCA/PRKACA/KRAS/PLA2G2A/MAPK14/CAMK2D/PTK2B/MAPK9/CAMK2G/RAF1/MAP3K1/ADCY6/ELK1/SOS2/MAP2K1/ADCY9/ADCY3/ITPR2/MAPK8/MAP2K7/PRKX/MAP2K4/PRKACB/MAP3K4/PLD1/MAP3K3/PLD2/PLCB1
KEGG_WNT_SIGNALING_PATHWAY	KEGG_WNT_SIGNALING_PATHWAY	KEGG_WNT_SIGNALING_PATHWAY	115	0.294329148	1.446696021	0.009042251	0.023403474	0.013297428	4744	tags=60%, list=43%, signal=34%	RHOA/RAC1/CTNNB1/PPP2R1A/CCND1/LRP5/JUN/EP300/TBL1XR1/CSNK2A1/CREBBP/DVL3/PPP2R5C/MYC/PLCB3/FZD5/PPP2CA/CTBP2/ROCK2/CHD8/ROCK1/PSEN1/GSK3B/CTBP1/PPP2R5A/SMAD3/CSNK1A1/PPP2CB/CACYBP/TP53/NFAT5/SMAD2/PRKCA/PRKACA/CUL1/DVL1/CCND3/TCF7L2/CCND2/PPP2R5E/PPP3CA/PPARD/CAMK2D/LRP6/AXIN1/MAPK9/CAMK2G/PPP2R1B/RAC2/SMAD4/CSNK1E/NFATC2/RUVBL1/FBXW11/VANGL1/PPP3CB/RBX1/MAP3K7/SENP2/APC/CSNK2A2/MAPK8/DAAM1/TCF7…
KEGG_MAPK_SIGNALING_PATHWAY	KEGG_MAPK_SIGNALING_PATHWAY	KEGG_MAPK_SIGNALING_PATHWAY	205	0.260132954	1.355930319	0.010088439	0.025732831	0.014620927	5308	tags=59%, list=48%, signal=31%	HSPA8/FLNA/RAC1/HSPB1/FLNB/JUND/CDC42/ATF4/JUN/FOS/MKNK2/MAPK1/PAK2/GNG12/TGFBR2/CDC25B/MAP4K4/GRB2/MAP3K11/MAPK3/MAPKAPK2/STMN1/MAP2K2/NF1/MAPK13/RELA/TNFRSF1A/MYC/AKT1/DUSP1/AKT2/PDGFRB/RPS6KA3/TAOK1/CRK/CRKL/PAK1/SRF/DUSP3/EGFR/TAOK3/NFKB2/STK4/SOS1/NRAS/RPS6KA1/MAP3K2/TP53/RPS6KA4/TAOK2/GNA12/NFKB1/RAP1A/MAP2K3/TGFB1/PRKCA/PRKACA/KRAS/DUSP4/RAP1B/FGFR4/NR4A1/PPP5C/ELK4/DUSP16/PPP3CA/PLA2G2A/M…
KEGG_O_GLYCAN_BIOSYNTHESIS	KEGG_O_GLYCAN_BIOSYNTHESIS	KEGG_O_GLYCAN_BIOSYNTHESIS	19	0.466874653	1.69801814	0.011429456	0.028332173	0.016097825	5658	tags=89%, list=52%, signal=43%	B4GALT5/GALNT1/GALNT3/GALNT2/C1GALT1/GALNT7/GALNT10/GCNT3/GALNT6/GCNT1/ST3GAL1/C1GALT1C1/ST3GAL2/ST6GALNAC1/GALNT12/GALNT11/GALNT5
KEGG_ARGININE_AND_PROLINE_METABOLISM	KEGG_ARGININE_AND_PROLINE_METABOLISM	KEGG_ARGININE_AND_PROLINE_METABOLISM	41	0.375392	1.603787078	0.011329358	0.028332173	0.016097825	2841	tags=49%, list=26%, signal=36%	SAT1/GLUL/ODC1/ASS1/GOT2/ALDH18A1/ALDH2/SRM/GLUD1/AMD1/LAP3/OAT/SMS/ALDH3A2/GLS/PYCR1/ALDH9A1/GOT1/ALDH1B1/GATM
KEGG_BLADDER_CANCER	KEGG_BLADDER_CANCER	KEGG_BLADDER_CANCER	37	0.371933201	1.558323331	0.012631156	0.03087616	0.017543272	3789	tags=62%, list=35%, signal=41%	CDH1/ERBB2/CCND1/MAPK1/VEGFA/THBS1/MMP2/MAPK3/MAP2K2/MYC/RB1/EGFR/CDKN1A/NRAS/ARAF/TP53/MDM2/KRAS/VEGFB/DAPK1/CDK4/RAF1/MAP2K1
KEGG_PROGESTERONE_MEDIATED_OOCYTE_MATURATION	KEGG_PROGESTERONE_MEDIATED_OOCYTE_MATURATION	KEGG_PROGESTERONE_MEDIATED_OOCYTE_MATURATION	74	0.31175642	1.451720096	0.013227015	0.031889788	0.018119198	5073	tags=64%, list=46%, signal=34%	HSP90AB1/HSP90AA1/GNAI2/MAPK1/CDC25B/MAPK3/MAPK13/AKT1/ANAPC5/AKT2/RPS6KA3/GNAI3/RPS6KA1/ARAF/PRKACA/KRAS/CDC16/PIK3CB/CDC27/MAPK14/PIK3R1/FZR1/PLK1/CCNB1/ANAPC13/ANAPC11/IGF1R/MAPK9/RAF1/BUB1/CCNA2/ADCY6/MAP2K1/ANAPC2/CCNB2/ANAPC1/MAD2L1/ADCY9/BRAF/ADCY3/ANAPC7/CDC23/MAPK8/PRKX/RPS6KA2/PRKACB/PIK3CA
KEGG_PENTOSE_PHOSPHATE_PATHWAY	KEGG_PENTOSE_PHOSPHATE_PATHWAY	KEGG_PENTOSE_PHOSPHATE_PATHWAY	21	0.425346678	1.582164883	0.019596824	0.046608663	0.026482195	5349	tags=86%, list=49%, signal=44%	GPI/TKT/PFKL/TALDO1/PGD/H6PD/PFKP/G6PD/PRPS2/PGM1/PGLS/PFKM/PGM2/RPE/PRPS1/FBP1/DERA/RPIA
