# Supplementary material for: Construction of an original anoikis-related prognostic model closely related to immune infiltration in gastric cancer
Source: Front Genet. 2023 Jan 4;13:1087201. doi: 10.3389/fgene.2022.1087201 (PMC9845267; doi:10.3389/fgene.2022.1087201)
Supplement: Supplementary file 1 [file DataSheet1.ZIP › Table S4_GSEA_hall.xls]

the result of GSEA_HALLMARK
ID	Description	setSize	enrichmentScore	NES	pvalue	p.adjust	qvalue	rank	leading_edge	core_enrichment
HALLMARK_MYC_TARGETS_V1	HALLMARK_MYC_TARGETS_V1	HALLMARK_MYC_TARGETS_V1	178	0.598754118	3.088358115	1.00E-10	9.80E-10	2.11E-10	2755	tags=77%, list=25%, signal=59%	PABPC1/RPLP0/HSP90AB1/RPS2/RPS3/RPS6/EIF4G2/LDHA/RPL18/CANX/RPS5/PPIA/RPL6/HNRNPA1/RPL14/HNRNPU/HDGF/HSPD1/NPM1/YWHAE/TRIM28/SLC25A3/FAM120A/PGK1/SERBP1/RPL34/SET/HNRNPC/PTGES3/YWHAQ/VDAC1/EEF1B2/KPNB1/RAN/CNBP/CCT3/XRCC6/HNRNPA3/HNRNPD/SF3B3/NAP1L1/EIF3B/CCT7/EIF3D/RAD23B/G3BP1/XPO1/DEK/PHB2/CCT5/PSMB2/EIF4H/RNPS1/PSMD1/ILF2/GSPT1/CYC1/SYNCRIP/PSMA7/DDX21/CBX3/PSMD3/PCNA/RSL1D1/PRDX3/TCP1/PABPC4…
HALLMARK_PROTEIN_SECRETION	HALLMARK_PROTEIN_SECRETION	HALLMARK_PROTEIN_SECRETION	92	0.502582405	2.416454022	1.00E-10	9.80E-10	2.11E-10	3420	tags=75%, list=31%, signal=52%	GNAS/KRT18/ARF1/CLTC/CD63/AP2B1/TMED10/TMED2/ERGIC3/TSPAN8/ATP1A1/AP2M1/ARCN1/SEC31A/COPB2/IGF2R/CTSC/LAMP2/GOLGA4/MAPK1/CLTA/RAB2A/TPD52/SOD1/ADAM10/COPB1/GBF1/LMAN1/ARFGEF2/PPT1/AP1G1/DST/RAB14/VAMP3/USO1/COPE/RPS6KA3/ARFGEF1/YKT6/CLCN3/SCAMP3/RER1/EGFR/PAM/SEC24D/DNM1L/ANP32E/KIF1B/RAB22A/AP2S1/STX7/AP3B1/YIPF6/VPS4B/TSG101/RAB5A/SNX2/SCRN1/GALC/SCAMP1/OCRL/STX16/NAPA/M6PR/SEC22B/VAMP7/MON2/ST…
HALLMARK_MTORC1_SIGNALING	HALLMARK_MTORC1_SIGNALING	HALLMARK_MTORC1_SIGNALING	186	0.419666349	2.171439575	1.00E-10	9.80E-10	2.11E-10	4179	tags=70%, list=38%, signal=44%	GAPDH/LDHA/ENO1/HSP90B1/CALR/HSPA5/CANX/PPIA/ATP2A2/TPI1/HSPD1/GPI/PGK1/RPN1/ACTR2/ACTR3/HSPA9/XBP1/SCD/IGFBP5/SSR1/TFRC/PRDX1/SERP1/DHCR24/CCT6A/CD9/UBE2D3/SQSTM1/PFKL/PPA1/PSME3/STIP1/SERPINH1/CTSC/RAB1A/ACLY/IDH1/SLC9A3R1/ADD3/EIF2S2/NAMPT/MCM4/LGMN/SLC1A5/LDLR/SLC7A5/PSMA4/NMT1/HSPA4/TXNRD1/BTG2/IMMT/ACSL3/CYB5B/SLC2A1/ETF1/PSMC4/SHMT2/RRM2/USO1/TOMM40/PSMD13/CCNG1/PDAP1/NUP205/YKT6/GSR/GSK3B…
HALLMARK_MITOTIC_SPINDLE	HALLMARK_MITOTIC_SPINDLE	HALLMARK_MITOTIC_SPINDLE	184	0.408586918	2.11305205	1.00E-10	9.80E-10	2.11E-10	4717	tags=76%, list=43%, signal=44%	MYH9/ACTN4/FLNA/SPTBN1/SPTAN1/YWHAE/DYNC1H1/FLNB/KIF5B/CAPZB/CDC42EP1/GSN/CDC42/LRPPRC/TOP2A/VCL/WASF2/ARHGEF12/STAU1/ARHGDIA/NUMA1/CTTN/CKAP5/NET1/SMC1A/MARCKS/CD2AP/ARF6/PDLIM5/ABR/MAPRE1/AKAP13/MAP3K11/ABL1/TPX2/PALLD/NF1/BCAR1/NOTCH2/PCM1/DST/ECT2/MYO9B/CSNK1D/ARHGEF11/CENPF/KIF3B/RALBP1/WASL/MYO1E/ARFGEF1/ROCK1/SMC4/PAFAH1B1/SMC3/CDC42EP4/SYNPO/BCR/DLG1/PCGF5/CLIP1/ABI1/CDC42BPA/TRIO/CLIP2/N…
HALLMARK_OXIDATIVE_PHOSPHORYLATION	HALLMARK_OXIDATIVE_PHOSPHORYLATION	HALLMARK_OXIDATIVE_PHOSPHORYLATION	173	0.407373487	2.09404955	1.00E-10	9.80E-10	2.11E-10	5034	tags=80%, list=46%, signal=44%	LDHA/ATP1B1/SLC25A3/GPI/SLC25A5/MDH2/COX4I1/VDAC1/HSPA9/CYB5R3/LRPPRC/CS/CYCS/UQCRC1/PHB2/COX6B1/HADHA/OGDH/COX7C/IDH2/CYC1/NDUFA4/UQCRC2/GPX4/ACADVL/ATP6AP1/PRDX3/IDH1/COX5B/CPT1A/GOT2/OXA1L/COX7A2/COX5A/COX7B/UQCRH/ATP6V0E1/GLUD1/NDUFS1/VDAC2/ECHS1/UQCRB/IMMT/NDUFV1/ATP6V0B/POR/MFN2/NDUFS8/ACO2/NDUFB4/OAT/UQCRFS1/MDH1/COX8A/TCIRG1/COX6C/OPA1/MGST3/ATP6V1G1/HADHB/DLST/VDAC3/SDHB/DLD/SUCLG1/IDH3B…
HALLMARK_EPITHELIAL_MESENCHYMAL_TRANSITION	HALLMARK_EPITHELIAL_MESENCHYMAL_TRANSITION	HALLMARK_EPITHELIAL_MESENCHYMAL_TRANSITION	183	0.380619691	1.967227188	5.66E-10	4.62E-09	9.93E-10	2386	tags=44%, list=22%, signal=35%	COL1A1/COL3A1/COL1A2/FLNA/FN1/TPM4/SPARC/COL4A1/COL6A3/COL4A2/TIMP1/LRP1/COPA/ITGB1/COL6A2/SAT1/SDC4/CD44/QSOX1/TGM2/CALD1/SDC1/BGN/IGFBP4/LUM/LAMC1/MMP14/RHOB/COL5A1/VIM/JUN/SERPINH1/CALU/VEGFA/THBS1/MXRA5/MCM7/TPM1/COL12A1/PLOD3/DCN/FSTL1/PLOD1/IGFBP3/MMP2/MYL9/TIMP3/ITGAV/LAMC2/POSTN/TGFBI/COL5A2/IL32/NOTCH2/CD59/DST/LGALS1/PDGFRB/PMEPA1/IGFBP2/ITGB5/CAPG/LAMA3/TPM2/VCAN/ITGA5/ITGA2/PPIB/TAGLN…
HALLMARK_APICAL_JUNCTION	HALLMARK_APICAL_JUNCTION	HALLMARK_APICAL_JUNCTION	161	0.383150001	1.953864191	3.37E-09	2.36E-08	5.07E-09	3671	tags=56%, list=33%, signal=38%	ACTB/ACTG1/MYH9/ACTN4/JUP/PFN1/ITGB4/CTNNA1/CDH1/CAP1/CLDN4/ITGB1/ARPC2/ACTN1/GNAI2/MDK/MSN/VCL/ZYX/ADAM9/ITGA3/ADAM15/B4GALT1/SRC/MPZL1/LIMA1/LAMB3/VASP/YWHAH/PCDH1/MMP2/TJP1/CLDN18/MYL9/PTK2/INPPL1/CLDN7/CD99/LAMC2/TGFBI/NF1/MAPK13/VWF/PECAM1/CNN2/SYMPK/AKT2/WASL/PTEN/DLG1/PARVA/EGFR/LAMA3/SHC1/VCAN/SDC3/CD276/ITGA2/GTF2F1/TIAL1/TAOK2/RSU1/VAV2/EXOC4/PLCG1/FBN1/EPB41L2/HADH/FSCN1/PIK3CB/SYK/INS…
HALLMARK_APOPTOSIS	HALLMARK_APOPTOSIS	HALLMARK_APOPTOSIS	149	0.396366587	2.00851787	1.03E-08	6.29E-08	1.35E-08	3438	tags=57%, list=31%, signal=40%	APP/KRT18/IFITM3/SPTAN1/LMNA/LGALS3/HSPB1/CTNNB1/MCL1/ERBB3/TIMP1/TXNIP/SOD2/SAT1/ERBB2/GSN/CD44/BGN/TOP2A/SQSTM1/DAP/CCND1/LUM/RHOB/BCAP31/JUN/ADD1/IGF2R/GPX4/DNAJA1/TAP1/CREBBP/GPX1/SOD1/DCN/CLU/CDC25B/PEA15/MMP2/PTK2/TIMP2/TIMP3/VDAC2/PPT1/BTG2/TSPO/HMGB2/RELA/BCL2L1/ETF1/CFLAR/DNAJC3/PDGFRB/IFNGR1/ROCK1/PSEN1/DAP3/ANXA1/GSR/PAK1/BIRC3/CDKN1A/EMP1/DNM1L/RETSAT/IRF1/BNIP3L/MADD/TNFSF10/DFFA/CCN…
HALLMARK_ANDROGEN_RESPONSE	HALLMARK_ANDROGEN_RESPONSE	HALLMARK_ANDROGEN_RESPONSE	90	0.438378875	2.104115967	2.69E-08	1.46E-07	3.15E-08	2896	tags=59%, list=26%, signal=44%	B2M/KRT8/KRT19/XRCC5/ABHD2/SAT1/NDRG1/ACTN1/XRCC6/SCD/NCOA4/DHCR24/CCND1/B4GALT1/TSC22D1/VAPA/ZMIZ1/PDLIM5/TPD52/SLC38A2/LMAN1/PA2G4/ITGAV/TMEM50A/SPCS3/ACSL3/UBE2J1/TMPRSS2/AKT1/DBI/PMEPA1/RPS6KA3/CDK6/GNAI3/SMS/GSR/SRF/SEC24D/IQGAP2/UBE2I/MAP7/CCND3/ARID5B/PIAS1/ADRM1/STK39/ANKH/ELK4/INSIG1/HMGCS1/HMGCR/CAMKK2/PTK2B
HALLMARK_G2M_CHECKPOINT	HALLMARK_G2M_CHECKPOINT	HALLMARK_G2M_CHECKPOINT	174	0.358917188	1.846531847	2.08E-07	1.02E-06	2.19E-07	5792	tags=82%, list=53%, signal=39%	HSPA8/HMGA1/NCL/HNRNPU/KIF5B/KPNB1/SFPQ/ILF3/MKI67/RAD21/EWSR1/HNRNPD/TOP2A/RAD23B/G3BP1/XPO1/CCND1/SLC12A2/NUMA1/GSPT1/SYNCRIP/HIF1A/TOP1/SLC7A1/SMC1A/MARCKS/HMGN2/SMARCC1/SLC38A1/UPF1/ODC1/KPNA2/NOLC1/NUP98/MCM3/ATRX/BCL3/TFDP1/TMPO/CDC25B/SLC7A5/BUB3/AMD1/PML/LBR/STMN1/ABL1/TPX2/NOTCH2/MYC/CUL4A/CENPF/MYBL2/CHMP1A/SMC4/PAFAH1B1/DKC1/PRPF4B/NASP/E2F4/MCM5/TNPO2/NUP50/TLE3/SMAD3/RBM14/SNRPD1/CTC…
HALLMARK_ADIPOGENESIS	HALLMARK_ADIPOGENESIS	HALLMARK_ADIPOGENESIS	168	0.358002082	1.833524102	2.94E-07	1.31E-06	2.82E-07	3729	tags=59%, list=34%, signal=40%	APLP2/UBC/COL4A1/MDH2/TKT/C3/CMPK1/CS/UQCRC1/PFKL/YWHAG/TALDO1/CYC1/CD151/GPX4/GHITM/PRDX3/ACLY/RTN3/IDH1/BAZ2A/SCP2/G3BP2/SOD1/COX7B/SLC1A5/UBQLN1/ALDH2/ATP1B3/NMT1/APOE/RREB1/ECHS1/REEP5/IMMT/AK2/PIM3/STOM/UCP2/POR/PPP1R15B/ACO2/AGPAT3/IFNGR1/COL15A1/TOB1/MTCH2/SLC25A1/COX8A/DGAT1/MGST3/MGLL/RIOK3/ACOX1/CAT/SPARCL1/SDHB/DHCR7/DLD/DNAJC15/SUCLG1/ARAF/ADIPOR2/RETSAT/ECH1/PTCD3/RNF11/MYLK/NDUFA5/I…
HALLMARK_UNFOLDED_PROTEIN_RESPONSE	HALLMARK_UNFOLDED_PROTEIN_RESPONSE	HALLMARK_UNFOLDED_PROTEIN_RESPONSE	101	0.392492759	1.907196788	1.10E-06	4.51E-06	9.68E-07	4753	tags=74%, list=43%, signal=42%	EEF2/YWHAZ/HSP90B1/CALR/HSPA5/RPS14/EIF4G1/NPM1/KIF5B/EIF4A2/HSPA9/XBP1/KHSRP/SSR1/SERP1/ATF4/SEC31A/HYOU1/FUS/PDIA6/VEGFA/NOLC1/ALDH18A1/SLC7A5/SPCS3/BANF1/HERPUD1/XPOT/DNAJC3/DCTN1/SPCS1/DKC1/CEBPB/LSM4/ATP6V0D1/EIF4A3/SHC1/ATF6/SEC11A/YIF1A/ARFGAP1/CNOT2/EIF2S1/PAIP1/CEBPG/BAG3/MTHFD2/EIF4EBP1/DCP1A/EXOSC10/EDC4/CNOT6/EDEM1/KDELR3/PREB/SLC1A4/SRPRB/SDAD1/WFS1/PARN/SLC30A5/PSAT1/GOSR2/GEMIN4/NF…
HALLMARK_TGF_BETA_SIGNALING	HALLMARK_TGF_BETA_SIGNALING	HALLMARK_TGF_BETA_SIGNALING	50	0.485017623	2.134386152	2.99E-06	1.13E-05	2.42E-06	4904	tags=90%, list=45%, signal=50%	SPTBN1/RHOA/CDH1/NCOR2/CTNNB1/FKBP1A/UBE2D3/HDAC1/FURIN/JUNB/THBS1/PPP1CA/HIPK2/TJP1/SKI/BMPR2/PMEPA1/ENG/SKIL/TRIM33/SMAD3/ID1/TGIF1/KLF10/TGFB1/PPP1R15A/ID2/ARID4B/SMURF1/PPM1A/IFNGR2/TGFBR1/WWTR1/SLC20A1/FNTA/CDK9/RAB31/MAP3K7/APC/SERPINE1/BMPR1A/SMAD6/ACVR1/SMURF2/ID3
HALLMARK_COAGULATION	HALLMARK_COAGULATION	HALLMARK_COAGULATION	93	0.393566684	1.895892304	4.74E-06	1.66E-05	3.56E-06	1698	tags=40%, list=15%, signal=34%	CTSB/FN1/RAC1/SPARC/A2M/TIMP1/LRP1/WDR1/C3/GSN/GNB2/ARF4/CAPN2/SERPINA1/CD9/MMP14/ADAM9/CSRP1/LAMP2/CTSH/FURIN/CAPN5/THBS1/SERPING1/LGMN/GNG12/MMP15/CLU/MMP2/HNF4A/TIMP3/C1S/VWF/PECAM1/ANXA1/C1R/LTA4H
HALLMARK_REACTIVE_OXYGEN_SPECIES_PATHWAY	HALLMARK_REACTIVE_OXYGEN_SPECIES_PATHWAY	HALLMARK_REACTIVE_OXYGEN_SPECIES_PATHWAY	41	0.483901823	2.05792379	1.15E-05	3.76E-05	8.08E-06	2136	tags=56%, list=19%, signal=45%	FTL/SOD2/TXN/PRDX1/PDLIM1/GPX4/PRDX6/NQO1/JUNB/SOD1/SBNO2/TXNRD1/PRDX2/PFKP/NDUFB4/MGST1/GSR/CAT/ABCC1/PRDX4/STK25/PRNP/G6PD
HALLMARK_PI3K_AKT_MTOR_SIGNALING	HALLMARK_PI3K_AKT_MTOR_SIGNALING	HALLMARK_PI3K_AKT_MTOR_SIGNALING	92	0.386486801	1.858257623	1.24E-05	3.81E-05	8.19E-06	2363	tags=48%, list=22%, signal=38%	CFL1/HSP90B1/CALR/ARF1/PFN1/YWHAB/CLTC/RAC1/ACTR2/ACTR3/AP2M1/UBE2D3/SQSTM1/ARHGDIA/MKNK2/MAPK1/ARPC3/PPP1CA/PTPN11/GRB2/TNFRSF1A/CAB39/SLC2A1/AKT1/PRKAR2A/UBE2N/RPS6KA3/MYD88/PTEN/PAK4/SFN/TSC2/GSK3B/ACACA/DUSP3/AKT1S1/EGFR/CDKN1A/STAT2/RPS6KA1/SMAD2/MAP2K3/RALB/PLCG1
HALLMARK_FATTY_ACID_METABOLISM	HALLMARK_FATTY_ACID_METABOLISM	HALLMARK_FATTY_ACID_METABOLISM	131	0.34956079	1.743928966	1.86E-05	5.35E-05	1.15E-05	3237	tags=52%, list=30%, signal=37%	HSP90AA1/LDHA/S100A10/FASN/MDH2/GLUL/DHCR24/PRDX6/ACADVL/PSME1/IDH1/HSPH1/ODC1/YWHAH/CPT1A/APEX1/SERINC1/ALDH1A1/ERP29/ECHS1/ACSL5/LGALS1/ACO2/PCBD1/MDH1/MGLL/SMS/ACOX1/ALDH3A2/HSD17B4/HADHB/DLST/DLD/ACSL4/SUCLG1/IDH3B/PDHA1/SDHD/ADIPOR2/UBE2L6/SUCLG2/NBN/RETSAT/ECH1/IDH3G/FH/EPHX1/TP53INP2/UGDH/HSDL2/ALDH9A1/ACSS1/GPD2/HADH/HSD17B11/GRHPR/RDH11/SDHC/HMGCS1/METAP1/CA2/PPARA/ACAA2/DECR1/IDI1/ALAD/…
HALLMARK_E2F_TARGETS	HALLMARK_E2F_TARGETS	HALLMARK_E2F_TARGETS	176	0.32360018	1.665559314	1.97E-05	5.36E-05	1.15E-05	5890	tags=79%, list=54%, signal=37%	TUBB/HMGA1/PRKDC/RAN/ILF3/MKI67/XRCC6/RAD21/HNRNPD/NAP1L1/TFRC/TOP2A/IPO7/XPO1/DEK/SNRPB/CSE1L/GSPT1/SYNCRIP/PCNA/SMC1A/NCAPD2/PAICS/KPNA2/MCM7/NOLC1/SSRP1/MCM3/TMPO/MCM4/RBBP7/CDC25B/PA2G4/LBR/CBX5/STMN1/RANBP1/DNMT1/HMGB2/AK2/MYC/NUDT21/RRM2/MYBL2/SMC4/SMC3/NUP205/NASP/PNN/MCM5/PRDX4/CDKN1A/NUP153/RPA1/TK1/ANP32E/CTCF/NBN/TBRG4/ATAD2/POLE/TP53/EIF2S1/LMNB1/TACC3/RACGAP1/SLBP/MCM6/MTHFD2/PSIP1/C…
HALLMARK_GLYCOLYSIS	HALLMARK_GLYCOLYSIS	HALLMARK_GLYCOLYSIS	167	0.31840453	1.630079108	9.19E-05	0.000237101	5.09E-05	5881	tags=77%, list=54%, signal=36%	LDHA/ENO1/HSPA5/PPIA/HDLBP/TPI1/PGK1/MDH2/ELF3/AGRN/CD44/QSOX1/PYGB/TXN/SOX9/SDC1/GFPT1/COPB2/TALDO1/COL5A1/B4GALT1/CHPF/VEGFA/CAPN5/IDH1/GOT2/IL13RA1/SOD1/DCN/PLOD1/IGFBP3/STMN1/RBCK1/MED24/TGFBI/MET/PSMC4/FKBP4/PFKP/AKR1A1/MDH1/PKP2/B3GNT3/NASP/AK3/EGFR/EXT1/VCAN/DLD/PAM/GUSB/SDC3/UGP2/PPP2CB/GYS1/G6PD/HK2/HAX1/EXT2/ME2/ALDH9A1/IRS2/SLC35A3/ZNF292/FUT8/GALE/GOT1/SDHC/CLDN3/DSC2/GMPPA/PGAM1/B4GA…
HALLMARK_UV_RESPONSE_UP	HALLMARK_UV_RESPONSE_UP	HALLMARK_UV_RESPONSE_UP	132	0.337155549	1.683542843	0.0001213	0.000297185	6.38E-05	2636	tags=45%, list=24%, signal=34%	BSG/HNRNPU/RPN1/SOD2/EIF2S3/TFRC/EIF5/GRINA/SQSTM1/MMP14/RHOB/FOS/STIP1/DDX21/FURIN/DNAJA1/TAP1/JUNB/CREG1/DNAJB1/AMD1/MGAT1/PPT1/IL6ST/BTG2/CYB5B/PPIF/NFKBIA/FKBP4/BTG1/MARK2/CLTB/IGFBP2/DGAT1/PDAP1/LYN/YKT6/PSMC3/GLS/PRKCD/STK25/KLHDC3/ALAS1/CNP/PRKACA/NXF1/CCND3/AP2S1/IRF1/TUBA4A/EPHX1/ATP6V1C1/TST/PPP1R2/POLE3/CDC5L/NR4A1/CEBPG/HLA-F
HALLMARK_INTERFERON_ALPHA_RESPONSE	HALLMARK_INTERFERON_ALPHA_RESPONSE	HALLMARK_INTERFERON_ALPHA_RESPONSE	87	0.363240474	1.736616215	0.00021901	0.000511023	0.000109779	2533	tags=48%, list=23%, signal=37%	B2M/CD74/HLA-C/LGALS3BP/IFITM3/ADAR/LY6E/TXNIP/IFI27/TAP1/PSME1/PARP14/NCOA7/CD47/EIF2AK2/PSME2/C1S/LAP3/PSMB8/ELF1/IFITM2/PARP9/PLSCR1/BST2/PSMA3/STAT2/NUB1/UBE2L6/TRIM14/OAS1/CNP/OGFR/TRIM26/TRIM25/GBP2/MX1/IRF1/PSMB9/MOV10/IL4R/GBP4/PARP12
HALLMARK_COMPLEMENT	HALLMARK_COMPLEMENT	HALLMARK_COMPLEMENT	167	0.301154123	1.541765262	0.000572432	0.001274961	0.000273891	4431	tags=55%, list=40%, signal=33%	CTSB/HSPA5/FN1/PFN1/CALM1/LGALS3/COL4A2/TIMP1/LRP1/CALM3/CD46/CTSD/C3/GNAI2/GNB2/ANXA5/SERPINA1/MMP14/ADAM9/CSRP1/CD55/SRC/CTSC/LAMP2/CTSH/CTSS/SERPING1/LGMN/MMP15/CLU/GRB2/HNF4A/TIMP2/C1S/LAP3/CD59/EHD1/GNAI3/PSEN1/LYN/C1QC/USP14/CEBPB/LIPA/C1R/PLSCR1/LTA4H/PRKCD/XPNPEP1/PPP2CB/RHOG/RNF4/DYRK2/BRPF3/TNFAIP3/IRF1/PSMB9/DOCK9/GMFB/PREP/GPD2/CASP4/C1QA/PRCP/CA2/PLAUR/USP8/USP15/IRF2/CASP3/CASP7/RAF…
HALLMARK_ESTROGEN_RESPONSE_LATE	HALLMARK_ESTROGEN_RESPONSE_LATE	HALLMARK_ESTROGEN_RESPONSE_LATE	171	0.295401065	1.515942669	0.000718971	0.001531721	0.000329049	4529	tags=56%, list=41%, signal=33%	KRT19/AGR2/CDH1/NCOR2/ST14/FLNB/LSR/ABHD2/PERP/CD44/XBP1/MDK/ZFP36/IGFBP4/TOP2A/SERPINA1/CD9/LLGL2/CCND1/JAK1/IDH2/FOS/PKP3/ASS1/SLC9A3R1/ADD3/FDFT1/FAM102A/ITPK1/SLC7A5/TSPAN13/LAMC2/IL6ST/MAPK13/PLXNB1/PPIF/FKBP4/ATP2B4/NBL1/TOB1/COX6C/SFN/ALDH3A2/EMP2/SLC16A1/DHCR7/AFF1/KLF4/AMFR/SCNN1A/BAG1/SLC29A1/TJP3/ID2/TST/UGDH/BLVRB/SCARB1/GALE/FARP1/CDC20/DLG5/UNC13B/DCXR/CA2/PDCD4/PRSS23/FRK/CHPT1/RAP…
HALLMARK_INTERFERON_GAMMA_RESPONSE	HALLMARK_INTERFERON_GAMMA_RESPONSE	HALLMARK_INTERFERON_GAMMA_RESPONSE	187	0.284607068	1.474264085	0.0008014	0.001636192	0.000351491	2699	tags=40%, list=25%, signal=30%	B2M/CD74/HLA-B/LGALS3BP/HLA-A/IFITM3/TAPBP/ADAR/RNF213/STAT1/LY6E/TXNIP/SOD2/STAT3/MVP/IFI27/HLA-DRB1/PSMB2/HIF1A/OAS3/TAP1/PSME1/APOL6/SERPING1/NAMPT/ZNFX1/PARP14/PML/EIF2AK2/PSME2/RBCK1/C1S/SAMHD1/LAP3/PSMB8/NFKBIA/PFKP/BTG1/TNFAIP2/MYD88/IFITM2/NCOA3/C1R/PLSCR1/OAS2/CDKN1A/BST2/PSMA3/STAT2/SPPL2A/VAMP8/UBE2L6/TRIM14/SRI/OGFR/NFKB1/NLRC5/TRIM26/SOCS3/TRIM25/TNFAIP3/ARID5B/MX1/IRF1/PSMB9/PTPN1/H…
HALLMARK_XENOBIOTIC_METABOLISM	HALLMARK_XENOBIOTIC_METABOLISM	HALLMARK_XENOBIOTIC_METABOLISM	148	0.301776572	1.527153198	0.000920464	0.001804109	0.000387564	3559	tags=47%, list=32%, signal=32%	JUP/ATP2A2/PTGES3/IGFBP4/AHCY/ETS2/SSR3/NQO1/CYP2S1/IDH1/PDLIM5/CNDP2/SLC1A5/TMEM176B/ALDH2/PGD/PGRMC1/SPINT2/HNF4A/ABCC3/NMT1/APOE/MCCC2/EPHA2/TNFRSF1A/BCAR1/SHMT2/POR/ACO2/GSR/ACOX1/CAT/ADH5/LPIN2/GART/MAN1A1/LONP1/COMT/ACP1/ALAS1/RETSAT/TMEM97/ECH1/MTHFD1/ID2/EPHX1/PYCR1/GSTO1/UGDH/SAR1B/ALDH9A1/SLC6A6/BLVRB/PPARD/GSS/FBLN1/MT2A/DCXR/NPC1/CA2/AKR1C3/ACP2/DDAH2/CYB5A/SLC35B1/MAOA/GCLC/GSTM4/IL1…
HALLMARK_MYOGENESIS	HALLMARK_MYOGENESIS	HALLMARK_MYOGENESIS	149	0.303580855	1.538342514	0.000966438	0.00182072	0.000391132	2266	tags=32%, list=21%, signal=26%	COL1A1/MYH9/COL3A1/APP/PLXNB2/SPARC/ITGB4/TPM3/SPTAN1/KLF5/COL6A3/COL4A2/ERBB3/ITGB1/COL6A2/AGRN/GSN/SYNGR2/EIF4A2/SCD/MYO1C/ABLIM1/NQO1/ATP6AP1/IGFBP7/FLII/NOTCH1/CLU/IGFBP3/AEBP1/MYH11/AKT2/COL15A1/RB1/ITGB5/TSC2/CDKN1A/MEF2D/TPM2/SMTN/GAA/PRNP/TAGLN/CNN3/MYLK/TGFB1/BAG1/SVIL
HALLMARK_HEME_METABOLISM	HALLMARK_HEME_METABOLISM	HALLMARK_HEME_METABOLISM	151	0.302891094	1.536212192	0.001003254	0.00182072	0.000391132	5520	tags=68%, list=50%, signal=34%	CTSB/BSG/HDGF/LRP10/C3/NCOA4/TFRC/ARHGEF12/PICALM/NFE2L1/SDCBP/ADD1/LAMP2/TOP1/CAST/KLF3/ADIPOR1/TNS1/BTG2/SLC2A1/UCP2/PRDX2/XPO7/MKRN1/RAD23A/MGST3/RIOK3/CAT/CLCN3/LPIN2/FOXO3/FBXO7/OPTN/TCEA1/GDE1/TNRC6B/MFHAS1/SLC11A2/MAP2K3/NEK7/CCND3/NNT/NUDT4/EPB41/BNIP3L/ATP6V0A1/MARK3/GAPVD1/SEC14L1/CDC27/SIDT2/BLVRB/VEZF1/SLC6A8/BCAM/TFDP2/RNF19A/CA2/SELENBP1/SLC30A1/PDZK1IP1/USP15/ALAD/RBM5/RBM38/HTATIP…
HALLMARK_ANGIOGENESIS	HALLMARK_ANGIOGENESIS	HALLMARK_ANGIOGENESIS	30	0.447610795	1.793237443	0.00175268	0.002970378	0.000638105	2482	tags=53%, list=23%, signal=41%	COL3A1/APP/TIMP1/LUM/TNFRSF21/VEGFA/FSTL1/PTK2/ITGAV/POSTN/JAG1/COL5A2/LRPAP1/VCAN/VAV2/CCND2
HALLMARK_PEROXISOME	HALLMARK_PEROXISOME	HALLMARK_PEROXISOME	85	0.330134259	1.57421773	0.001757979	0.002970378	0.000638105	6270	tags=82%, list=57%, signal=36%	PABPC1/SOD2/CNBP/MVP/PRDX1/TOP2A/DHCR24/IDH2/SMARCC1/IDH1/GSTK1/YWHAH/SCP2/SOD1/ALDH1A1/TSPO/ACSL5/PRDX5/ACOX1/CAT/HSD17B4/CTBP1/ACSL4/LONP2/IDE/RETSAT/ECH1/ABCD3/GNPAT/ALDH9A1/HSD17B11/VPS4B/RDH11/DHRS3/FIS1/IDI1/CRAT/SLC35B2/ABCD1/ACSL1/SEMA3C/PEX13/MSH2/PEX5/ERCC3/ATXN1/ELOVL5/FDPS/ABCC5/ERCC1/ITGB1BP1/SLC23A2/HMGCL/CLN6/HSD11B2/ACAA1/STS/ISOC1/BCL10/EPHX2/PEX11B/PEX6/SLC25A4/PEX14/ACOT8/NUDT1…
HALLMARK_ESTROGEN_RESPONSE_EARLY	HALLMARK_ESTROGEN_RESPONSE_EARLY	HALLMARK_ESTROGEN_RESPONSE_EARLY	171	0.283420157	1.454458903	0.002201404	0.003595626	0.000772422	4477	tags=54%, list=41%, signal=33%	KRT8/KRT19/KRT18/FASN/NCOR2/FLNB/MUC1/ELF3/ABHD2/CD44/XBP1/TGM2/IGFBP4/CCND1/ABLIM1/FOS/B4GALT1/LAD1/SLC9A3R1/ADD3/CANT1/AKAP1/FDFT1/FAM102A/ITPK1/SLC7A5/CLDN7/MED24/IL6ST/PPIF/SLC2A1/MYC/FKBP4/ELF1/HES1/NBL1/TOB1/SFN/PODXL/MED13L/SLC16A1/DHCR7/AFF1/KLF4/SLC37A1/FHL2/KLF10/AMFR/MYBBP1A/TMEM164/SCNN1A/BAG1/SVIL/TJP3/LRIG1/BLVRB/SCARB1/FARP1/ISG20L2/DHRS3/TSKU/NADSYN1/WWC1/PRSS23/FRK/CHPT1/UGCG/RAP…
HALLMARK_TNFA_SIGNALING_VIA_NFKB	HALLMARK_TNFA_SIGNALING_VIA_NFKB	HALLMARK_TNFA_SIGNALING_VIA_NFKB	183	0.277064083	1.432001573	0.002349394	0.003713558	0.000797757	2615	tags=39%, list=24%, signal=30%	EIF1/MCL1/SOD2/SAT1/SDC4/CD44/ZFP36/FOSL2/SQSTM1/CCND1/ETS2/RHOB/JUN/FOS/KLF6/B4GALT1/TSC22D1/LAMB3/TAP1/JUNB/MARCKS/VEGFA/B4GALT5/PDLIM5/TNIP1/NFE2L2/BCL3/NAMPT/LDLR/LITAF/PNRC1/EGR1/JAG1/IL6ST/BTG2/RELA/MYC/NFKBIA/CFLAR/BTG1/DUSP1/TRIB1/EHD1/HES1/CEBPD/TNFAIP2/PMEPA1/CEBPB/CCNL1/BIRC3/CDKN1A/NFKB2/SMAD3/KLF4/TGIF1/KLF10/MXD1/NFAT5/NFKB1/ATP2B1/MAP2K3/SOCS3/TNFAIP3/TNC/PPP1R15A/ID2/IRF1/EFNA1/DU…
HALLMARK_HYPOXIA	HALLMARK_HYPOXIA	HALLMARK_HYPOXIA	163	0.283630886	1.448321555	0.002497384	0.003824119	0.000821508	4329	tags=54%, list=39%, signal=33%	GAPDH/MYH9/ANXA2/LDHA/ENO1/HSPA5/HDLBP/TPI1/GPI/PGK1/NDRG1/SDC4/TGM2/ZFP36/FOSL2/BGN/PFKL/COL5A1/JUN/FOS/KLF6/VEGFA/TPD52/DCN/IGFBP3/PNRC1/TGFBI/SLC2A1/PFKP/BTG1/DUSP1/RBPJ/PRDX5/SLC25A1/NDST1/FOXO3/EGFR/CDKN1A/EXT1/PAM/HK1/NEDD4L/XPNPEP1/SDC3/UGP2/TES/GYS1/GAA/WSB1/ETS1/HK2/PRKCA/TNFAIP3/PPP1R15A/BNIP3L/EFNA1/IRS2/SLC6A6/PFKFB3/KLHL24/ZNF292/GRHPR/SCARB1/MT2A/SELENBP1/ERRFI1/PLAUR/GPC1/KDELR3/IL…
HALLMARK_UV_RESPONSE_DN	HALLMARK_UV_RESPONSE_DN	HALLMARK_UV_RESPONSE_DN	131	0.296715285	1.480287247	0.003237338	0.004806956	0.001032644	5030	tags=63%, list=46%, signal=35%	COL1A1/COL3A1/COL1A2/ANXA2/ANXA4/ERBB2/IGFBP5/LAMC1/SLC7A1/DDAH1/ZMIZ1/PDLIM5/ADD3/ATRX/TGFBR2/LDLR/TJP1/ATP2C1/COL5A2/NOTCH2/MET/MYC/NIPBL/DUSP1/ATP2B4/ATRN/PDGFRB/RUNX1/PTEN/MGLL/PHF3/ABCC1/DLG1/RXRA/CDC42BPA/NFIB/SMAD3/ID1/FHL2/SRI/NFKB1/ATP2B1/YTHDC1/NEK7/PRKCA/DYRK1A/VAV2/MTA1/SIPA1L1/INSIG1/MAPK14/SYNJ2/SPOP/NRP1/CDKN1B/IGF1R/RBPMS/LTBP1/GCNT1/IRS1/PRDM2/NR1D2/DAB2/APBB2/CAV1/KALRN/PMP22/SE…
HALLMARK_MYC_TARGETS_V2	HALLMARK_MYC_TARGETS_V2	HALLMARK_MYC_TARGETS_V2	50	0.37425632	1.646965942	0.003998359	0.005762341	0.001237882	6328	tags=92%, list=58%, signal=39%	HSPD1/NPM1/CBX3/NOLC1/MCM4/PA2G4/SRM/MYC/DDX18/TCOF1/MCM5/GNL3/PPRC1/TBRG4/TMEM97/MYBBP1A/HK2/IMP4/PES1/FARSA/WDR43/PLK1/HSPE1/CDK4/GRWD1/UNG/RRP12/MRTO4/SORD/UTP20/LAS1L/MPHOSPH10/NOC4L/SLC29A2/NIP7/SUPV3L1/MAP3K6/SLC19A1/EXOSC5/PUS1/RRP9/PRMT3/WDR74/BYSL/TFB2M/RABEPK
HALLMARK_P53_PATHWAY	HALLMARK_P53_PATHWAY	HALLMARK_P53_PATHWAY	171	0.272925519	1.400602398	0.005986122	0.008380571	0.001800338	3877	tags=50%, list=35%, signal=33%	RPL18/APP/RPS12/PLXNB2/S100A10/ITGB4/ZFP36L1/RPL36/GPX2/ST14/TXNIP/SEC61A1/CTSD/SAT1/NDRG1/PERP/CD81/SDC1/SP1/TM4SF1/JUN/FOS/MKNK2/IRAK1/TSC22D1/PCNA/TAP1/EI24/HINT1/NOTCH1/SLC3A2/EPHA2/BTG2/STOM/BTG1/TOB1/RB1/SFN/CCNG1/EPS8L2/FOXO3/RXRA/CDKN1A/ACVR1B/KIF13B/KLF4/CD82/VAMP8/BLCAP/RETSAT/MXD1/GM2A/TP53/WWP1/MDM2/TGFB1/CCND3/TM7SF3/FUCA1/POM121/PPP1R15A/EPHX1/RPS27L/CCND2/ISCU/MXD4/TRAF4/DCXR/RAP2B…
HALLMARK_CHOLESTEROL_HOMEOSTASIS	HALLMARK_CHOLESTEROL_HOMEOSTASIS	HALLMARK_CHOLESTEROL_HOMEOSTASIS	68	0.336260414	1.552258874	0.006445165	0.008772586	0.001884551	5431	tags=74%, list=50%, signal=37%	ACTG1/S100A11/FASN/LGALS3/CTNNB1/MAL2/SCD/SREBF2/ANXA5/CD9/CXCL16/FDFT1/LGMN/LDLR/CLU/PNRC1/JAG1/PLSCR1/ACSS2/DHCR7/GUSB/TMEM97/ECH1/ABCA2/ATXN2/HMGCS1/HMGCR/ERRFI1/PLAUR/PCYT2/IDI1/SQLE/LSS/ALCAM/PDK3/ANTXR2/TNFRSF12A/STX5/SEMA3B/ETHE1/FDPS/MVD/PPARG/ATF3/PMVK/TP53INP1/FADS2/ATF5/NSDHL/FABP5
HALLMARK_IL2_STAT5_SIGNALING	HALLMARK_IL2_STAT5_SIGNALING	HALLMARK_IL2_STAT5_SIGNALING	173	0.258424379	1.328396351	0.014721577	0.019496143	0.004188215	2580	tags=34%, list=24%, signal=27%	AHNAK/IFITM3/HUWE1/MUC1/COL6A1/ANXA4/NDRG1/CD44/CD81/SYNGR2/XBP1/ITGA6/TGM2/MYO1C/AHCY/RHOB/IGF2R/KLF6/TNFRSF21/GPX4/FURIN/CTSZ/ODC1/SERPINB6/CYFIP1/HIPK2/CKAP4/SLC1A5/MAPKAPK2/ITGAV/BCL2L1/MYC/CDCP1/BMPR2/RNH1/SH3BGRL2/MYO1E/IFNGR1/NCOA3/CAPG/AHR/PLSCR1/SNX9/EMP1/MXD1/PRNP/IRF6/RABGAP1L/HK2/CCND3/POU2F1/CDC42SE2/GSTO1/TNFSF10/IL4R/CCND2/GBP4/LRIG1/SPRED2
HALLMARK_NOTCH_SIGNALING	HALLMARK_NOTCH_SIGNALING	HALLMARK_NOTCH_SIGNALING	29	0.381323977	1.518768479	0.033570702	0.043288537	0.009299363	3932	tags=62%, list=36%, signal=40%	CCND1/NOTCH3/NOTCH1/APH1A/JAG1/NOTCH2/FZD5/HES1/DTX4/PRKCA/CUL1/TCF7L2/PPARD/DTX2/LFNG/FBXW11/ARRB1/RBX1
