# Supplementary material for: Construction of an original anoikis-related prognostic model closely related to immune infiltration in gastric cancer
Source: Front Genet. 2023 Jan 4;13:1087201. doi: 10.3389/fgene.2022.1087201 (PMC9845267; doi:10.3389/fgene.2022.1087201)
Supplement: Supplementary file 1 [file DataSheet1.ZIP › Table S1_anoikis_related_genes.xlsx]

## Sheet: Table S1_gene
anoikis_related_genes
BRMS1
PTK2
NTRK2
BCL2L11
SRC
CEACAM6
CAV1
AKT1
ITGB1
CEACAM5
EGFR
BCL2
CASP8
SIK1
PTRH2
STAT3
TLE1
DAPK2
CTNNB1
ZNF304
MAPK1
BMF
ITGA5
TP53
MCL1
BCL2L1
CASP3
CDH1
BAD
PIK3CA
PAK1
ITGAV
FN1
MAPK3
PTGS2
BAX
BCAR1
PTEN
ERBB2
PDK4
ANGPTL4
CYCS
BRAF
YAP1
ANKRD13C
ITGA2
ANXA5
BIRC5
MTOR
TIMP1
BDNF
CSPG4
BSG
AKT2
STK11
IGF1
IGF1R
ITGA6
ILK
CFLAR
RHOA
HIF1A
DAP3
MYBBP1A
ITGA3
TLE5
PTK2B
CCND1
CTTN
CALR
ATF4
CDCP1
SKP2
CHEK2
HGF
E2F1
EGF
PIK3CG
ITGB4
DAPK1
PIK3R1
PIK3R3
MAP2K1
CXCL12
LGALS3
BAK1
ABHD4
CD44
ITGA4
FADD
PHLDA2
TGFB1
HMCN1
MMP2
CEBPB
CEMIP
CDKN3
CBL
CASP9
SFN
MTDH
PRKCA
TNFRSF10B
CXCL8
AR
CDKN2A
MAPK8
CPT1A
PIK3CB
CLDN1
CDKN1A
CDKN1B
KLF12
NTRK1
PLAU
MYC
PLK1
SMAD4
MUC1
PLAUR
LGALS1
PYCARD
SESN2
ITGB3
KRAS
THBS1
BID
HRAS
CDK11B
CDK11A
XIAP
PPARG
IL6
CCR7
MSLN
RAC1
GRHL2
NOTCH1
RHOG
CCAR2
NQO1
BIRC3
MMP13
FAS
MTA1
MYO5A
EDA2R
CCN6
MMP9
ABL1
MAPK11
PTHLH
PDGFB
GLI2
EZH2
CXCR4
RIPK1
HMGA1
SIK2
TNFSF10
ANGPTL2
S100A4
ETV4
NTF3
HTRA1
LATS1
CEACAM3
EIF2AK3
LAMC2
LAMA3
LAMB3
CDH2
CSNK2A1
EDIL3
ZEB2
TLN1
EPHA2
SOD2
SIRT3
OLFM3
CLU
SPINK1
CPEB2
NAT1
TSG101
SERPINA1
AKT3
RELA
TNFRSF1A
AFP
FASLG
EEF1A1
ITGA8
SATB1
CD63
LTB4R2
NOX4
PBK
MAVS
HRC
RHOB
CCN2
PPP1R13B
PLG
MET
RAF1
PARP1
PRKCQ
BRCA2
RB1
DOCK1
HAVCR2
SP1
VTN
INHBB
PDCD4
PRPF4B
RANBP9
SESN1
SESN3
ZBTB7A
CD24
ELANE
KDR
MDM2
NFE2L2
PRKCI
ZEB1
HK2
KL
CRYAB
EPHB6
FGF2
LTF
IQGAP1
MGAT5
SDCBP
ABHD2
SPIB
TRIM31
PDGFRB
TLR3
PLAT
ROCK1
NRAS
CASP10
PAK4
VEGFA
PIN1
YWHAZ
TWIST1
UBE2C
IL1RAP
BMP6
ELK1
PRDX4
BNIP3
BNIP3L
KDM3A
LMO3
ZNF32
TUBB3
HSP90B1
PTPN11
SLC2A1
HMOX1
PRKACA
PAK3
PIK3R2
PPP2CA
CASP6
CD36
CDH3
LRP1
PTK6
EEF2K
GLO1
LPAR1
PAK2
ADCY10
RBL2
CEACAM1
GDF2
SIRPA
TRAF2
APOBEC3G
MNX1
TNFRSF12A
VPS37A
BAG1
IL17A
COL13A1
RAD9A
IFI27
MEGF11
ITPRIP
BCL2L15
SNAI2
GLUD1
NOTCH3
PTPN1
FASN
MYH9
RPS6KB1
SIRT1
TPM1
PPP2R1A
COL4A2
CTNND1
MMP11
CD151
PPP2R2A
SEMA7A
ARHGEF7
BST2
PPP2R5A
PPP2R2D
CCN1
CCDC178
SHC1
BUB1
CDC25C
BUB3
FER
ITGB5
SETD2
TP73
CDK1
SLCO1B3
BCL2L2
MAD2L1
DLG1
PDCD6IP
EDAR
SCRIB
SH3GLB1
TDGF1
DYNLL2
TSC2
BAG4
MAP3K7
F10
F3
ADAMTSL1
SERPINB1
MAP3K1
CTBP1
CEACAM4
PXN
IKBKG
TFDP1
CRYBA1
SERPINE1
FOXO3
ACTG1
ARHGDIA
EZR
SLC39A6
BIN1
TIAM1
PDPK1
SMAD7
NTRK3
RHOC
CASP2
TNC
IRF6
GNE
XAF1
SFRP1
MAP2K2
CSK
PIK3C2B
FOXC2
TAGLN
ARHGDIB
ENDOG
FBLIM1
CCDC80
RACK1
PRKD1
LDHA
ANXA2
SMARCE1
SPP1
QSOX1
RBFOX2
RPS6KA3
CDC42
MAOA
PIP5K1C
JUP
ATF2
NKX2-1
NDRG1
CRABP2
ID2
OCLN
CEACAM8
PITPNC1
AFAP1L1
INSR
HSPB1
PCNA
GSK3B
NGF
TP63
CTNNA1
KRT14
SPHK1
EHMT2
OGT
RAC3
SIRT6
ACP1
STK38
FOXA1
MUC4
RHOQ
ONECUT1
S100A7
GKN1
SRSF3
LCK
CDK2
DNMT1
MERTK
UCHL1
BRCA1
MMP3
ACTB
NOS2
SLC2A2
USP9X
FYN
ROR1
HSPA1A
HTRA2
SKI
SPTA1
PRDM1
TPP2
C5AR1
CENPF
LATS2
SNAI1
TJP1
XRCC5
CDX2
CLDN18
DOK2
IKZF3
S100A11
SERPINB5
THY1
USP11
HOXA10
LGALS8
SNCG
HTRA3
SLPI
SRPX2
IRX1
CXCL14
EFHD2
KIF18A
ZG16B
SBSN
BMI1
KIF14
NKX3-1
PECAM1
GZMB
NRP1
CHUK
MST1
KLF5
CTNNBIP1
BLTP2
MAP2K4
BMPR2
SCD
F9
GRN
KRT18
ETS1
GLI1
SH2B3
BMP2
BTRC
SOX9
S100A10
S100A8
S100A9
SKP1
SMAD1
SPOP
RALGDS
UBE2S
CLDN6
ITGB1BP1
STRN4
FBLN7
LPCAT1
ETV7
PHLDA1
TRIM50
PRKAA2
JAG1
CSF1
SDC4
IGFBP5
PCMT1
VSNL1
ERBB4
CAT
EP300
ITGB2
MAPK14
NOS3
KEAP1
SGK1
CASP14
CDH5
GRB2
PRKAA1
KLF4
NOTCH4
MAP3K14
TMEM43
TLN2
VTCN1
ZKSCAN3
RET
CSF1R
MPO
NFKB1
TNF
MAPK10
EDNRB
SMPD1
WT1
FLNA
IGF2
MAP2K3
MMP7
MMP8
IRS1
NR4A2
TGM1
XDH
ADAM12
FOXP1
MAP3K8
PML
CMA1
DGAT2
CXCR1
TRIM28
MAP1LC3A
CARD10
SNX1
ADGRG1
CD99
LYPD1
RAB25
RBP1
CLPTM1
IVL
IFI6
STX2
ARHGEF28
TP53I11
ATOH8
FGFR1
HDAC6
STAT1
TGFBR1
CYP3A4
NFKB2
TGFB2
TGFBR2
CBS
ICAM1
LAMB1
SMAD3
TF
VIM
WNT5A
CASP7
EDNRA
ESR2
MST1R
RAB27A
RARA
YWHAE
BMP4
BRD4
GSN
IFNG
JUN
LEF1
PTPN12
ACTN4
ALDH1A1
DIABLO
FGF1
GATA6
IL10
IL1B
INS
L1CAM
LAMA1
NCOA3
NR4A1
PDK1
PRNP
ROCK2
VCL
ADIPOQ
ATP2A3
BIRC2
BMP7
CAST
CHI3L1
EEF1A2
EIF4EBP1
IGFBP3
IKBKE
IL4
NGFR
NME1
NNT
PTPN3
SMARCB1
COL17A1
FOSL1
IL2
KITLG
KRT17
NR4A3
PLA2G1B
PON2
RAB5A
RACGAP1
RAP1A
BCL10
CD274
CXADR
DFFA
DLK1
IL1A
KRT10
LAMA5
LAMC1
MDK
MID1
NTF4
PAK6
S1PR1
SALL4
SORT1
TBX3
TRIP12
WIPF1
WNT2
BST1
CCL5
COPS5
CSF2
DUSP4
HIP1R
IGBP1
IL3
MCAM
NDN
NUDT1
PRPF8
SIX1
AGK
ATP6V1F
ATP6V1H
CAMTA1
CXCL1
EGFL7
EPO
FRZB
IGF2BP3
LIF
LTA
MCF2
ME1
PPM1F
TFAP2C
TFF3
WWP1
CAPNS1
IL11
PF4
PRG2
SS18
WWTR1
ARVCF
CSF3
DUSP19
GRSF1
HOXA9
ID4
KRT15
NMU
OAS2
SRGN
UBR4
CLPTM1L
GALNT4
KHDRBS3
MIA
NUMBL
RAB27B
RHOD
TRIM62
VASH1
SNAI3
DOC2B
EI24
ISM1
SSX1
MOB2
MRTFA
PTPA
SYDE1
TRIM16
UBAP2
MALAT1
NEWENTRY
SNORA80E
TCF7L2
AES
MIR200C
WISP3
